# Supplementary material for: Specific Cationic Antimicrobial Peptides Enhance the Recovery of Low-Load Quiescent Mycobacterium tuberculosis in Routine Diagnostics
Source: Int J Mol Sci. 2023 Dec 16;24(24):17555. doi: 10.3390/ijms242417555 (PMC10743970; doi:10.3390/ijms242417555)
Supplement: Supplementary file 1 [file ijms-24-17555-s001.zip]

Archive with 2 entries (2 files):
- Supplementary Figures S1-S5.docx
- Supplementary File 1.xlsx
