# Supplementary material for: Specific Cationic Antimicrobial Peptides Enhance the Recovery of Low-Load Quiescent Mycobacterium tuberculosis in Routine Diagnostics
Source: Int J Mol Sci. 2023 Dec 16;24(24):17555. doi: 10.3390/ijms242417555 (PMC10743970; doi:10.3390/ijms242417555)
Supplement: Supplementary file 1 [file ijms-24-17555-s001.zip › Supplementary File 1.xlsx]

## Sheet: Table S1 Raw fold data
ProbeName	FC ([0-MTB-0] vs [48-MTB-0])	Log FC ([0-MTB-0] vs [48-MTB-0])	FC (abs) ([0-MTB-0] vs [48-MTB-0])	Regulation ([0-MTB-0] vs [48-MTB-0])	FC ([0-MTB-0] vs [48-MTB-1])	Log FC ([0-MTB-0] vs [48-MTB-1])	FC (abs) ([0-MTB-0] vs [48-MTB-1])	Regulation ([0-MTB-0] vs [48-MTB-1])	FC ([0-MTB-0] vs [48-MTB-10])	Log FC ([0-MTB-0] vs [48-MTB-10])	FC (abs) ([0-MTB-0] vs [48-MTB-10])	Regulation ([0-MTB-0] vs [48-MTB-10])	FC ([0-bTB-0] vs [48-bTB-0])	Log FC ([0-bTB-0] vs [48-bTB-0])	FC (abs) ([0-bTB-0] vs [48-bTB-0])	Regulation ([0-bTB-0] vs [48-bTB-0])	FC ([0-bTB-0] vs [48-bTB-10])	Log FC ([0-bTB-0] vs [48-bTB-10])	FC (abs) ([0-bTB-0] vs [48-bTB-10])	Regulation ([0-bTB-0] vs [48-bTB-10])	FC ([48-MTB-0] vs [48-MTB-1])	Log FC ([48-MTB-0] vs [48-MTB-1])	FC (abs) ([48-MTB-0] vs [48-MTB-1])	Regulation ([48-MTB-0] vs [48-MTB-1])	FC ([48-MTB-0] vs [48-MTB-10])	Log FC ([48-MTB-0] vs [48-MTB-10])	FC (abs) ([48-MTB-0] vs [48-MTB-10])	Regulation ([48-MTB-0] vs [48-MTB-10])	FC ([48-bTB-0] vs [48-bTB-10])	Log FC ([48-bTB-0] vs [48-bTB-10])	FC (abs) ([48-bTB-0] vs [48-bTB-10])	Regulation ([48-bTB-0] vs [48-bTB-10])	TargetID	GeneName	Description	BLAST GeneNames	BLAST hits [mismatch]	BLAST descriptions
BUGS0000000578473	-1.10921	-0.149538	1.10921	down	-1.16386	-0.218923	1.16386	down	1.04119	0.0582304	1.04119	up	-1.56792	-0.648855	1.56792	down	-1.35176	-0.434844	1.35176	down	-1.04927	-0.0693851	1.04927	down	1.1549	0.207768	1.1549	up	1.15991	0.214011	1.15991	up	Rv0001	dnaA	Chromosomal replication initiator protein dnaA	dnaA, TBFG_00001|dnaA|dnaA_1	TBFG_10001[0]|TBMG_00001[0]|JTY_0001[0]|Rv0001[0]|Mb0001[0]|EBMYCG00000067684[0]|MT0001[0]|BCG_0001[0]|BCG_0001[0]	chromosomal replication initiation protein|chromosomal replication initiator protein dnaA|Chromosomal replication initiator protein dnaA
BUGS0000000579794	-1.81057	-0.856446	1.81057	down	-1.78581	-0.836579	1.78581	down	-1.71646	-0.779434	1.71646	down	-2.41232	-1.27042	2.41232	down	-2.4009	-1.26358	2.4009	down	1.01387	0.0198669	1.01387	up	1.05483	0.0770121	1.05483	up	1.00475	0.00684166	1.00475	up	Rv0002	dnaN	DNA polymerase III subunit beta	TBFG_10002, TBFG_00002|dnaN|dnaN_1	TBFG_10002[0]|TBMG_00002[0]|JTY_0002[0]|Rv0002[0]|Mb0002[0]|EBMYCG00000068158[0]|MT0002[0]|BCG_0002[0]|BCG_0002[0]	DNA polymerase III subunit beta|DNA polymerase subunit III beta dnaN|DNA polymerase III subunit beta DnaN|DNA polymerase III subunit beta dnaN
BUGS0000000571398	-2.2588	-1.17555	2.2588	down	-2.15309	-1.10641	2.15309	down	-2.01606	-1.01154	2.01606	down	-2.45105	-1.2934	2.45105	down	-2.76307	-1.46627	2.76307	down	1.04909	0.0691433	1.04909	up	1.1204	0.164017	1.1204	up	-1.1273	-0.172868	1.1273	down	Rv0003	recF	DNA replication and repair protein recF	recF, TBFG_00003|recF|recF_1	TBFG_10003[0]|TBMG_00003[0]|JTY_0003[0]|Rv0003[0]|Mb0003[0]|EBMYCG00000066124[0]|MT0003[0]|BCG_0033[0]|BCG_0033[0]	recombination protein F|DNA replication and repair protein recF|DNA replication and repair protein
BUGS0000000579707	-1.835	-0.875781	1.835	down	-1.92539	-0.945147	1.92539	down	-1.92107	-0.941912	1.92107	down	-2.16612	-1.11512	2.16612	down	-2.60502	-1.3813	2.60502	down	-1.04926	-0.069366	1.04926	down	-1.04691	-0.0661311	1.04691	down	-1.20262	-0.26618	1.20262	down	Rv0004	Rv0004	UPF0232 protein Rv0004/MT0004	TBFG_10004, TBFG_00004	TBFG_10004[0]|TBMG_00004[0]|JTY_0004[0]|Rv0004[0]|Mb0004[0]|MRA_0004[0]|MT0004[0]|BCG_0004[0]|BCG_0034[0]	hypothetical protein|UPF0232 protein Rv0004/MT0004|UPF0232 protein Mb0004|UPF0232 protein MRA_0004|Putative uncharacterized protein BCG_0004
BUGS0000000633973	-1.16394	-0.219021	1.16394	down	-1.34283	-0.425276	1.34283	down	-1.532	-0.615412	1.532	down	1.07193	0.100206	1.07193	up	-1.0515	-0.072443	1.0515	down	-1.15369	-0.206255	1.15369	down	-1.31621	-0.396391	1.31621	down	-1.12713	-0.172649	1.12713	down	Rv0005	gyrB	DNA gyrase subunit B	gyrB, TBFG_00005|gyrB|gyrB_1	TBFG_10005[0]|TBMG_00005[0]|JTY_0005[1]|Rv0005[0]|Mb0005[1]|EBMYCG00000066058[0]|MT0005[0]|BCG_0035[1]|BCG_0035[1]	DNA gyrase subunit B|DNA gyrase subunit B gyrB
BUGS0000000580247	-1.73842	-0.79778	1.73842	down	-1.90808	-0.932119	1.90808	down	-1.90157	-0.927191	1.90157	down	-1.2701	-0.34494	1.2701	down	-1.45406	-0.540087	1.45406	down	-1.09759	-0.134339	1.09759	down	-1.09385	-0.129411	1.09385	down	-1.14484	-0.195148	1.14484	down	Rv0006	gyrA	DNA gyrase subunit A	TBFG_10006, TBFG_00006|gyrA|gyrA_1	TBFG_10006[0]|TBMG_00006[0]|JTY_0006[0]|Rv0006[0]|Mb0006[0]|EBMYCG00000065594[0]|MT0006[0]|BCG_0036[0]|BCG_0036[0]	DNA gyrase subunit A|DNA gyrase subunit A gyrA|DNA GYRASE (SUBUNIT A) GYRA (DNA TOPOISOMERASE (ATP-HYDROLYSING)) (DNA TOPOISOMERASE II) (TYPE II DNA TOPOISOMERASE)
BUGS0000000579761	-2.1068	-1.07505	2.1068	down	-2.40339	-1.26507	2.40339	down	-2.52999	-1.33913	2.52999	down	-1.86567	-0.899694	1.86567	down	-2.37111	-1.24556	2.37111	down	-1.14078	-0.19002	1.14078	down	-1.20087	-0.264081	1.20087	down	-1.27091	-0.345867	1.27091	down	Rv0007	Rv0007	Uncharacterized protein Rv0007/MT0007	TBFG_10007, TBFG_00007	TBFG_10007[0]|TBMG_00007[0]|JTY_0007[0]|Rv0007[0]|Mb0007[0]|MRA_0007[0]|MT0007[0]|BCG_0007[0]|BCG_0037[0]	hypothetical protein|Uncharacterized protein Rv0007/MT0007|POSSIBLE CONSERVED MEMBRANE PROTEIN|Putative conserved membrane protein|Possible conserved membrane protein
BUGS0000000580180	-1.33769	-0.419745	1.33769	down	-1.05665	-0.0795045	1.05665	down	1.37714	0.46168	1.37714	up	-1.75063	-0.807873	1.75063	down	1.25551	0.328269	1.25551	up	1.26597	0.34024	1.26597	up	1.84219	0.881425	1.84219	up	2.19793	1.13614	2.19793	up	Rv0008c	Rv0008c	Uncharacterized protein Rv0008c/MT0010	TBFG_10008, TBFG_00008	TBFG_10008[0]|TBMG_00008[0]|JTY_0008[0]|Rv0008c[0]|Mb0008c[0]|MRA_0008[0]|MT0010[0]|BCG_0008c[0]|BCG_0038c[0]	hypothetical protein|Uncharacterized protein Rv0008c/MT0010|Uncharacterized protein Mb0008c|Putative membrane protein|Possible membrane protein
BUGS0000000572115	-1.04703	-0.0663047	1.04703	down	-1.12917	-0.175268	1.12917	down	-1.23124	-0.300108	1.23124	down	-1.47192	-0.557703	1.47192	down	-1.19042	-0.251474	1.19042	down	-1.07845	-0.108963	1.07845	down	-1.17593	-0.233804	1.17593	down	1.23647	0.306229	1.23647	up	Rv0009	ppiA	Probable peptidyl-prolyl cis-trans isomerase A	TBFG_10009, TBFG_00009|ppiA|ppiA_1	TBFG_10009[0]|TBMG_00009[0]|JTY_0009[0]|Rv0009[0]|Mb0009[0]|EBMYCG00000067937[0]|MT0011[0]|BCG_0009[0]|BCG_0009[0]	iron-regulated peptidyl-prolyl-cis-trans-isomerase A ppiA|putative iron-regulated peptidyl-prolyl cis-trans isomerase A|Probable peptidyl-prolyl cis-trans isomerase A|Peptidyl-prolyl cis-trans isomerase
BUGS0000000574398	1.06057	0.0848384	1.06057	up	1.13806	0.186573	1.13806	up	-1.02632	-0.0374861	1.02632	down	1.52689	0.610597	1.52689	up	1.42732	0.513308	1.42732	up	1.07306	0.101735	1.07306	up	-1.08849	-0.122324	1.08849	down	-1.06976	-0.0972896	1.06976	down	Rv0010c	Rv0010c	Uncharacterized protein Rv0010c/MT0013	TBFG_10010, TBFG_00010	TBFG_10010[0]|TBMG_00010[0]|JTY_0010[0]|Rv0010c[0]|Mb0010c[0]|MRA_0010[0]|MT0013[0]|BCG_0010c[0]|BCG_0040c[0]	hypothetical protein|Uncharacterized protein Rv0010c/MT0013|PROBABLE CONSERVED MEMBRANE PROTEIN|Putative conserved membrane protein|Probable conserved membrane protein
BUGS0000000580108	-1.23637	-0.306116	1.23637	down	-1.11655	-0.159053	1.11655	down	-1.4187	-0.50457	1.4187	down	1.07791	0.108234	1.07791	up	-1.06503	-0.0909004	1.06503	down	1.10731	0.147063	1.10731	up	-1.14747	-0.198454	1.14747	down	-1.14801	-0.199134	1.14801	down	Rv0011c	Rv0011c	UPF0233 membrane protein Rv0011c/MT0014	TBFG_10011, TBFG_00011	TBFG_10011[0]|TBMG_00011[0]|JTY_0011[0]|Rv0011c[0]|Mb0011c[0]|MRA_0013[0]|MT0014[0]|BCG_0011c[0]|BCG_0041c[0]	putative septation inhibitor protein|hypothetical protein|probable conserved transmembrane protein|UPF0233 membrane protein Rv0011c/MT0014|UPF0233 membrane protein Mb0011c|UPF0233 membrane protein MRA_0013|Probable conserved transmembrane protein
BUGS0000000580479	-1.05447	-0.0765142	1.05447	down	-1.04904	-0.0690637	1.04904	down	1.23103	0.299866	1.23103	up	1.33016	0.411602	1.33016	up	1.38279	0.467577	1.38279	up	1.00518	0.00745058	1.00518	up	1.29808	0.37638	1.29808	up	1.03956	0.0559745	1.03956	up	Rv0012	Rv0012	PROBABLE CONSERVED MEMBRANE PROTEIN	TBFG_10012, TBFG_00012	TBFG_10012[0]|TBMG_00012[0]|JTY_0012[0]|Rv0012[0]|Mb0012[0]|MRA_0014[0]|MT0015[0]|BCG_0012[0]|BCG_0042[0]	hypothetical protein|PROBABLE CONSERVED MEMBRANE PROTEIN|Putative conserved membrane protein|Putative uncharacterized protein|Probable conserved membrane protein
BUGS0000000579872	1.21488	0.280817	1.21488	up	1.19425	0.256107	1.19425	up	1.26108	0.334655	1.26108	up	1.23084	0.299644	1.23084	up	1.26681	0.341205	1.26681	up	-1.01728	-0.0247107	1.01728	down	1.03802	0.0538378	1.03802	up	1.02923	0.0415616	1.02923	up	Rv0013	trpG	Glutamine amidotransferase, class I	TBFG_10013, TBFG_00013|trpG|trpG_1	TBFG_10013[0]|TBMG_00013[0]|JTY_0013[0]|Rv0013[0]|Mb0013[0]|EBMYCG00000067944[0]|MT0016[0]|BCG_0013[0]|BCG_0013[0]	para-aminobenzoate synthase component II|anthranilate synthase component II trpG|Glutamine amidotransferase, class I|POSSIBLE ANTHRANILATE SYNTHASE COMPONENT II TRPG (GLUTAMINE AMIDOTRANSFERASE)|Para-aminobenzoate synthase component II|Possible anthranilate synthase component II trpG
BUGS0000000580609	-1.72974	-0.790558	1.72974	down	-1.85136	-0.888585	1.85136	down	-1.77808	-0.830321	1.77808	down	-1.69083	-0.757728	1.69083	down	-1.77562	-0.828323	1.77562	down	-1.07031	-0.0980272	1.07031	down	-1.02794	-0.039763	1.02794	down	-1.05015	-0.0705948	1.05015	down	Rv0014c	pknB	Serine/threonine-protein kinase pknB	TBFG_10014, TBFG_00014|pknB|'pknB	TBFG_10014[1]|TBMG_00014[1]|JTY_0014[1]|Rv0014c[1]|Mb0014c[1]|EBMYCG00000068165[1]|MT0017[1]|BCG_0014c[0]|BCG_0044c[1]	transmembrane serine/threonine-protein kinase B pknB|transmembrane serine/threonine-protein kinase B|Serine/threonine-protein kinase pknB|Serine/threonine protein kinase|Transmembrane serine/threonine-protein kinase B pknB
BUGS0000000577536	-1.82455	-0.867542	1.82455	down	-1.75819	-0.81409	1.75819	down	-1.88531	-0.914803	1.88531	down	-1.77177	-0.825192	1.77177	down	-1.67526	-0.744384	1.67526	down	1.03775	0.0534525	1.03775	up	-1.0333	-0.0472612	1.0333	down	1.05761	0.0808082	1.05761	up	Rv0015c	pknA	Probable serine/threonine-protein kinase pknA	TBFG_10015, TBFG_00015|pknA	TBFG_10015[0]|TBMG_00015[0]|JTY_0015[0]|Rv0015c[0]|Mb0015c[0]|EBMYCG00000067495[0]|MT0018[0]|BCG_0045c[0]	transmembrane serine/threonine-protein kinase A pknA|transmembrane serine/threonine-protein kinase A|Probable serine/threonine-protein kinase pknA|Serine/threonine protein kinase|Transmembrane serine/threonine-protein kinase A pknA
BUGS0000000576031	-1.42591	-0.511879	1.42591	down	-1.39191	-0.477069	1.39191	down	-1.43633	-0.522384	1.43633	down	-1.68185	-0.750046	1.68185	down	-1.69809	-0.763913	1.69809	down	1.02442	0.0348096	1.02442	up	-1.00731	-0.0105057	1.00731	down	-1.00966	-0.0138664	1.00966	down	Rv0016c	pbpA	Penicillin-binding protein A	TBFG_10016, TBFG_00016|pbpA	TBFG_10016[0]|TBMG_00016[0]|JTY_0016[0]|Rv0016c[0]|Mb0016c[0]|EBMYCG00000067348[0]|MT0019[0]|BCG_0046c[0]	penicillin-binding protein pbpA|probable penicillin-binding protein|Penicillin-binding protein A|PROBABLE PENICILLIN-BINDING PROTEIN PBPA|Putative penicillin-binding protein PbpA|Probable penicillin-binding protein pbpA
BUGS0000000569406	-2.48555	-1.31357	2.48555	down	-2.32662	-1.21824	2.32662	down	-2.44742	-1.29126	2.44742	down	-2.27015	-1.18279	2.27015	down	-2.42139	-1.27584	2.42139	down	1.06831	0.0953298	1.06831	up	1.01558	0.0223079	1.01558	up	-1.06662	-0.0930471	1.06662	down	Rv0017c	ftsW	Probable cell division protein ftsW	TBFG_10017, TBFG_00017|rodA|ftsW	TBFG_10017[0]|TBMG_00017[0]|JTY_0017[0]|Rv0017c[0]|Mb0017c[0]|EBMYCG00000067818[0]|MT0020[0]|BCG_0047c[0]	cell division protein rodA|putative cell division protein|Probable cell division protein ftsW|Cell division protein FtsA|Probable cell division protein rodA
BUGS0000000576026	1.06981	0.097352	1.06981	up	-1.0927	-0.127892	1.0927	down	-1.08906	-0.123087	1.08906	down	-1.13506	-0.182768	1.13506	down	-1.35878	-0.442315	1.35878	down	-1.16898	-0.225244	1.16898	down	-1.16509	-0.220439	1.16509	down	-1.1971	-0.259547	1.1971	down	Rv0018c	pstP	PP2C-family Ser/Thr phosphatase	TBFG_10018, TBFG_00018|ppp|pstP	TBFG_10018[0]|TBMG_00018[0]|JTY_0018[0]|Rv0018c[0]|Mb0018c[0]|EBMYCG00000064912[0]|MT0021[0]|BCG_0048c[0]	serine/threonine phosphatase ppp|serine/threonine phosphatase|PP2C-family Ser/Thr phosphatase|POSSIBLE SERINE/THREONINE PHOSPHATASE PPP|Putative serine/threonine phosphatase Ppp|Serine/threonine phosphatase PPP
BUGS0000000573060	1.1215	0.165434	1.1215	up	-1.066	-0.0922112	1.066	down	-1.13317	-0.180364	1.13317	down	-1.12402	-0.168669	1.12402	down	-1.33629	-0.418236	1.33629	down	-1.19553	-0.257645	1.19553	down	-1.27085	-0.345798	1.27085	down	-1.18885	-0.249568	1.18885	down	Rv0019c	Rv0019c	Putative uncharacterized protein	TBFG_10019, TBFG_00019	TBFG_10019[0]|TBMG_00019[0]|JTY_0019[0]|Rv0019c[0]|Mb0019c[0]|MRA_0021[0]|MT0022[0]|BCG_0049c[0]	hypothetical protein|Putative uncharacterized protein|Putative uncharacterized protein Mb0019c|Putative uncharacterized protein BCG_0049c
BUGS0000000573368	-1.13115	-0.177792	1.13115	down	-1.23619	-0.305902	1.23619	down	-1.428	-0.514	1.428	down	1.06607	0.0922985	1.06607	up	-1.25825	-0.331424	1.25825	down	-1.09286	-0.128109	1.09286	down	-1.26243	-0.336208	1.26243	down	-1.34138	-0.423723	1.34138	down	Rv0020c	TB39.8	Putative uncharacterized protein TB39.8	TBFG_10020, TBFG_00020|TB39.8	TBFG_10020[0]|TBMG_00020[0]|JTY_0020[0]|Rv0020c[0]|Mb0020c[0]|MRA_0022[0]|MT0023[0]|BCG_0050c[0]	hypothetical protein|Putative uncharacterized protein TB39.8|Putative uncharacterized protein
BUGS0000000576843	-1.23729	-0.307188	1.23729	down	-1.09111	-0.12579	1.09111	down	1.482	0.567542	1.482	up	-1.3993	-0.484701	1.3993	down	1.48769	0.573078	1.48769	up	1.13398	0.181397	1.13398	up	1.83366	0.874729	1.83366	up	2.08172	1.05778	2.08172	up	Rv0021c	Rv0021c	2-nitropropane dioxygenase	TBFG_10021, TBFG_00021	TBFG_10021[0]|TBMG_00021[0]|JTY_0021[0]|Rv0021c[0]|Mb0021c[0]|MRA_0023[0]|MT0024[0]|BCG_0051c[0]	hypothetical protein|2-nitropropane dioxygenase|Putative uncharacterized protein Mb0021c|Putative uncharacterized protein BCG_0051c
BUGS0000000572324	-1.68508	-0.752818	1.68508	down	-1.32501	-0.405999	1.32501	down	3.05516	1.61125	3.05516	up	-2.08385	-1.05925	2.08385	down	2.16793	1.11632	2.16793	up	1.27175	0.346818	1.27175	up	5.14819	2.36406	5.14819	up	4.51764	2.17557	4.51764	up	Rv0022c	whiB5	PROBABLE TRANSCRIPTIONAL REGULATORY PROTEIN WHIB-LIKE WHIB5	TBFG_10022, TBFG_00022|whiB5	TBFG_10022[0]|TBMG_00022[0]|JTY_0022[0]|Rv0022c[0]|Mb0022c[0]|EBMYCG00000066701[0]|BCG_0052c[0]	transcriptional regulatory protein whib-like whiB5|transcriptional regulator whib-like whiB5|probable transcriptional regulatory protein whiB-like|PROBABLE TRANSCRIPTIONAL REGULATORY PROTEIN WHIB-LIKE WHIB5|PUTATIVE TRANSCRIPTIONAL REGULATORY PROTEIN WHIB-LIKE WHIB5|Putative transcriptional regulatory protein whib-like WhiB5|Putative transcriptional regulatory protein whiB-like whiB5
BUGS0000000574849	-1.19216	-0.253582	1.19216	down	-1.2056	-0.269755	1.2056	down	1.02897	0.0411978	1.02897	up	1.02434	0.034699	1.02434	up	1.02982	0.0423961	1.02982	up	-1.01127	-0.0161734	1.01127	down	1.2267	0.29478	1.2267	up	1.00535	0.00769711	1.00535	up	Rv0023	Rv0023	Uncharacterized HTH-type transcriptional regulator Rv0023/MT0026	TBFG_10023, TBFG_00023	TBFG_10023[0]|TBMG_00023[0]|JTY_0023[1]|Rv0023[0]|Mb0023[0]|MRA_0026[0]|MT0026[0]|BCG_0053[1]	transcriptional regulator|putative transcriptional regulatory protein|Uncharacterized HTH-type transcriptional regulator Rv0023/MT0026|Uncharacterized HTH-type transcriptional regulator Mb0023|Putative transcriptional regulatory protein|Possible transcriptional regulatory protein
BUGS0000000574225	-1.66992	-0.739783	1.66992	down	-1.7195	-0.781988	1.7195	down	-1.63237	-0.706969	1.63237	down	-1.27111	-0.346093	1.27111	down	-1.54189	-0.624697	1.54189	down	-1.02969	-0.0422049	1.02969	down	1.02301	0.032814	1.02301	up	-1.21302	-0.278604	1.21302	down	Rv0024	Rv0024	NLP/P60 family protein	TBFG_10024, TBFG_00024	TBFG_10024[0]|TBMG_00024[0]|JTY_0024[0]|Rv0024[0]|Mb0024[0]|MRA_0027[0]|MT0027[0]|BCG_0054[0]	hypothetical protein|secreted protein|putative secreted protein P60-related protein|NLP/P60 family protein|PUTATIVE SECRETED PROTEIN P60-RELATED PROTEIN|Putative secreted protein P60-related protein [first part]
BUGS0000000633713	-1.07576	-0.105354	1.07576	down	-1.10426	-0.143083	1.10426	down	-1.05687	-0.0797958	1.05687	down	1.11828	0.161283	1.11828	up	1.21631	0.282511	1.21631	up	-1.0265	-0.0377293	1.0265	down	1.01787	0.025558	1.01787	up	1.08766	0.121229	1.08766	up	Rv0025	Rv0025	Uncharacterized protein Rv0025/MT0028	TBFG_10025, TBFG_00025	TBFG_10025[0]|TBMG_00025[0]|JTY_0026[1]|Rv0025[0]|Mb0026[1]|MRA_0028[0]|MT0028[0]|BCG_0056[1]	hypothetical protein|Uncharacterized protein Rv0025/MT0028|Putative uncharacterized protein Mb0026|Putative uncharacterized protein|Putative uncharacterized protein BCG_0056
BUGS0000000634909	1.08023	0.111339	1.08023	up	1.29389	0.37171	1.29389	up	1.70366	0.768638	1.70366	up	-1.15027	-0.201971	1.15027	down	1.3131	0.392982	1.3131	up	1.19779	0.260371	1.19779	up	1.57713	0.657299	1.57713	up	1.51042	0.594953	1.51042	up	Rv0026	Rv0026	Uncharacterized protein Rv0026/MT0029	TBFG_10026, TBFG_00026	TBFG_10026[0]|TBMG_00026[0]|JTY_0027[0]|Rv0026[0]|Mb0027[0]|MRA_0029[0]|MT0029[0]|BCG_0057[0]	hypothetical protein|Uncharacterized protein Rv0026/MT0029|Putative uncharacterized protein Mb0027|Putative uncharacterized protein|Putative uncharacterized protein BCG_0057
BUGS0000000576721	-1.21223	-0.277658	1.21223	down	-1.13323	-0.180435	1.13323	down	1.10276	0.141121	1.10276	up	-2.15327	-1.10653	2.15327	down	-1.85343	-0.890198	1.85343	down	1.06971	0.0972233	1.06971	up	1.3368	0.418779	1.3368	up	1.16178	0.216334	1.16178	up	Rv0027	Rv0027	Uncharacterized protein Rv0027/MT0030	TBFG_10027, TBFG_00027	TBFG_10027[0]|TBMG_00027[0]|JTY_0028[0]|Rv0027[0]|Mb0028[0]|MRA_0030[0]|MT0030[0]|BCG_0058[0]	hypothetical protein|Uncharacterized protein Rv0027/MT0030|Uncharacterized protein Mb0028|Putative uncharacterized protein|Putative uncharacterized protein BCG_0058
BUGS0000000635349	-1.5203	-0.604352	1.5203	down	-1.24947	-0.321317	1.24947	down	1.15819	0.211876	1.15819	up	-1.90221	-0.92768	1.90221	down	-1.33587	-0.417776	1.33587	down	1.21675	0.283035	1.21675	up	1.7608	0.816228	1.7608	up	1.42396	0.509904	1.42396	up	Rv0028	Rv0028	Uncharacterized protein Rv0028/MT0030.1	TBFG_10028, TBFG_00028	TBFG_10028[0]|TBMG_00028[0]|JTY_0029[0]|Rv0028[0]|Mb0029[0]|MRA_0031[0]|MT0030.1[0]|BCG_0059[0]	hypothetical protein|Uncharacterized protein Rv0028/MT0030.1|Uncharacterized protein Mb0029|Putative uncharacterized protein|Putative uncharacterized protein BCG_0059
BUGS0000000636882	-1.04544	-0.064106	1.04544	down	1.02917	0.041481	1.02917	up	1.72395	0.785719	1.72395	up	-1.30635	-0.385539	1.30635	down	1.22664	0.294711	1.22664	up	1.07593	0.105587	1.07593	up	1.80228	0.849825	1.80228	up	1.60242	0.68025	1.60242	up	Rv0029	Rv0029	Putative uncharacterized protein	TBFG_10029, TBFG_00029	TBFG_10029[0]|TBMG_00029[0]|JTY_0030[0]|Rv0029[0]|Mb0030[0]|MRA_0032[0]|MT0032[0]|BCG_0060[0]	hypothetical protein|Putative uncharacterized protein|Putative uncharacterized protein Mb0030|Putative uncharacterized protein BCG_0060
BUGS0000000572053	1.144	0.194081	1.144	up	1.32769	0.408913	1.32769	up	1.71232	0.775951	1.71232	up	1.24394	0.314916	1.24394	up	1.6948	0.761118	1.6948	up	1.16057	0.214832	1.16057	up	1.49679	0.58187	1.49679	up	1.36245	0.446202	1.36245	up	Rv0030	Rv0030	Uncharacterized protein Rv0030/MT0034	TBFG_10030, TBFG_00030	TBFG_10030[3]|TBMG_00030[3]|JTY_0031[0]|Rv0030[0]|Mb0031[0]|MRA_0033[0]|MT0034[0]|BCG_0061[0]	hypothetical protein|transposase|Uncharacterized protein Rv0030/MT0034|Uncharacterized protein Mb0031|Putative uncharacterized protein|Putative uncharacterized protein BCG_0061
BUGS0000000576183	-1.18893	-0.249662	1.18893	down	-1.24709	-0.318571	1.24709	down	1.01045	0.0149941	1.01045	up	-1.21056	-0.275669	1.21056	down	1.62661	0.701872	1.62661	up	-1.04892	-0.0689082	1.04892	down	1.20135	0.264657	1.20135	up	1.96911	0.977541	1.96911	up	Rv0031	Rv0031	POSSIBLE REMNANT OF A TRANSPOSASE	TBFG_10030, TBFG_00030	TBFG_10030[0]|TBMG_00030[0]|JTY_0032[0]|Rv0031[0]|Mb0032[0]|MRA_0034[0]|MT0035[0]|BCG_0062[0]	hypothetical protein|transposase|putative remnant of a transposase|POSSIBLE REMNANT OF A TRANSPOSASE|PUTATIVE REMNANT OF A TRANSPOSASE|Putative remnant of a transposase
BUGS0000000633498	-2.56863	-1.361	2.56863	down	-1.59348	-0.672184	1.59348	down	1.4782	0.563842	1.4782	up	-3.1447	-1.65292	3.1447	down	1.62838	0.703439	1.62838	up	1.61196	0.688814	1.61196	up	3.79695	1.92484	3.79695	up	5.12078	2.35636	5.12078	up	Rv0032	bioF2	Aminotransferase, class II	TBFG_10031, TBFG_00031|bioF2	TBFG_10031[0]|JTY_0033[1]|Rv0032[0]|Mb0033[1]|EBMYCG00000065088[0]|MT0037[0]|BCG_0063[1]	8-amino-7-oxononanoate synthase bioF2|putative 8-amino-7-oxononanoate synthase|Aminotransferase, class II|POSSIBLE 8-AMINO-7-OXONONANOATE SYNTHASE BIOF2 (AONS) (8-AMINO-7-KETOPELARGONATE SYNTHASE) (7-KETO-8-AMINO-PELARGONIC ACID SYNTHETASE) (7-KAP SYNTHETASE) (L-ALANINE--PIMELYL CoA LIGASE)|8-amino-7-oxononanoate synthase|Possible 8-amino-7-oxononanoate synthase bioF2
BUGS0000000571711	-2.91694	-1.54446	2.91694	down	-2.01578	-1.01134	2.01578	down	1.11721	0.159902	1.11721	up	-3.19539	-1.67599	3.19539	down	1.34597	0.428649	1.34597	up	1.44705	0.53312	1.44705	up	3.25884	1.70436	3.25884	up	4.30091	2.10464	4.30091	up	Rv0033	acpA	Acyl carrier protein	TBFG_10032, TBFG_00032|acpA	TBFG_10032[0]|TBMG_00032[0]|JTY_0034[0]|Rv0033[0]|Mb0034[0]|EBMYCG00000065507[0]|MT0038[0]|BCG_0064[0]	acyl carrier protein acpA|putative acyl carrier protein|Acyl carrier protein|PROBABLE ACYL CARRIER PROTEIN ACPA (ACP)|Acyl carrier protein AcpA|Probable acyl carrier protein acpA (ACP)
BUGS0000000572880	-2.77558	-1.47279	2.77558	down	-2.34652	-1.23052	2.34652	down	-1.03215	-0.0456471	1.03215	down	-3.17022	-1.66458	3.17022	down	1.38331	0.468122	1.38331	up	1.18285	0.242266	1.18285	up	2.68913	1.42714	2.68913	up	4.38539	2.1327	4.38539	up	Rv0034	Rv0034	Uncharacterized protein Rv0034/MT0039	TBFG_10033, TBFG_00033	TBFG_10033[0]|TBMG_00033[0]|JTY_0035[0]|Rv0034[0]|Mb0035[0]|MRA_0037[0]|MT0039[0]|BCG_0065[0]	hypothetical protein|Uncharacterized protein Rv0034/MT0039|Uncharacterized protein Mb0035|Putative uncharacterized protein|Putative uncharacterized protein BCG_0065
BUGS0000000570596	-2.83267	-1.50216	2.83267	down	-2.30517	-1.20487	2.30517	down	-1.14606	-0.196679	1.14606	down	-2.95706	-1.56416	2.95706	down	1.12002	0.163522	1.12002	up	1.22883	0.29729	1.22883	up	2.47166	1.30548	2.47166	up	3.31196	1.72768	3.31196	up	Rv0035	fadD34	AMP-binding family protein	TBFG_10034, TBFG_00034|fadD34	TBFG_10034[0]|TBMG_00034[0]|JTY_0036[0]|Rv0035[0]|Mb0036[0]|EBMYCG00000067555[0]|MT0040[0]|BCG_0066[0]	fatty-acid-CoA ligase fadD34|putative fatty-acid-CoA ligase|AMP-binding family protein|PROBABLE FATTY-ACID-COA LIGASE FADD34 (FATTY-ACID-COA SYNTHETASE) (FATTY-ACID-COA SYNTHASE)|Fatty-acid-CoA ligase FadD34|Probable fatty-acid-coa ligase fadD34 (FATTY-ACID-COA SYNTHETASE) (FATTY-ACID-COA SYNTHASE)
BUGS0000000580289	-1.91299	-0.935826	1.91299	down	-1.81145	-0.857144	1.81145	down	-1.52316	-0.60707	1.52316	down	-2.09782	-1.06889	2.09782	down	-1.31112	-0.390802	1.31112	down	1.05605	0.0786824	1.05605	up	1.25593	0.328756	1.25593	up	1.60002	0.678086	1.60002	up	Rv0036c	Rv0036c	Uncharacterized protein Rv0036c/MT0041	TBFG_10035, TBFG_00035	TBFG_10035[1]|TBMG_00035[1]|JTY_0037[1]|Rv0036c[1]|Mb0037c[1]|MRA_0039[1]|MT0041[1]|BCG_0067c[0]	hypothetical protein|Uncharacterized protein Rv0036c/MT0041|Uncharacterized protein Mb0037c|Putative uncharacterized protein|Putative uncharacterized protein BCG_0067c
BUGS0000000572680	-1.14342	-0.193353	1.14342	down	-1.12574	-0.170869	1.12574	down	1.146	0.196605	1.146	up	1.0432	0.0610209	1.0432	up	2.65013	1.40607	2.65013	up	1.01571	0.0224843	1.01571	up	1.31036	0.389958	1.31036	up	2.54038	1.34504	2.54038	up	Rv0037c	Rv0037c	Uncharacterized protein Rv0037c/MT0042	TBFG_10036, TBFG_00036	TBFG_10036[0]|TBMG_00036[0]|JTY_0038[0]|Rv0037c[0]|Mb0038c[0]|MRA_0040[0]|MT0042[0]|BCG_0068c[0]	integral membrane protein|hypothetical protein|putative integral membrane protein|Uncharacterized protein Rv0037c/MT0042|Uncharacterized protein Mb0038c|Putative conserved integral membrane protein|Probable conserved integral membrane protein
BUGS0000000573754	-1.20515	-0.269208	1.20515	down	-1.13395	-0.181357	1.13395	down	-1.10397	-0.142707	1.10397	down	-1.05472	-0.0768657	1.05472	down	1.04243	0.059948	1.04243	up	1.06279	0.0878515	1.06279	up	1.09164	0.126501	1.09164	up	1.09947	0.136814	1.09947	up	Rv0038	Rv0038	UPF0301 protein Rv0038/MT0043	TBFG_10037, TBFG_00037	TBFG_10037[0]|TBMG_00037[0]|JTY_0039[0]|Rv0038[0]|Mb0039[0]|MRA_0041[0]|MT0043[0]|BCG_0069[0]	hypothetical protein|UPF0301 protein Rv0038/MT0043|UPF0301 protein Mb0039|UPF0301 protein MRA_0041|UPF0301 protein BCG_0069
BUGS0000000578096	-1.81916	-0.863276	1.81916	down	-1.6262	-0.701503	1.6262	down	-1.37669	-0.461207	1.37669	down	-2.04686	-1.03341	2.04686	down	-1.32272	-0.403508	1.32272	down	1.11866	0.161773	1.11866	up	1.3214	0.402069	1.3214	up	1.54746	0.629903	1.54746	up	Rv0039c	Rv0039c	Uncharacterized protein Rv0039c/MT0044	TBFG_10038, TBFG_00038	TBFG_10038[0]|TBMG_00038[0]|JTY_0040[0]|Rv0039c[0]|Mb0040c[0]|MRA_0042[0]|MT0044[0]|BCG_0070c[0]	transmembrane protein|hypothetical protein|putative transmembrane protein|Uncharacterized protein Rv0039c/MT0044|POSSIBLE CONSERVED TRANSMEMBRANE PROTEIN|Putative conserved transmembrane protein|Possible conserved transmembrane protein
BUGS0000000634981	-3.38778	-1.76034	3.38778	down	-3.18858	-1.67291	3.18858	down	-3.19851	-1.6774	3.19851	down	-3.69927	-1.88724	3.69927	down	-2.52278	-1.33501	2.52278	down	1.06248	0.087429	1.06248	up	1.05917	0.0829406	1.05917	up	1.46635	0.552225	1.46635	up	Rv0040c	mtc28	Proline-rich 28 kDa antigen	TBFG_10039, TBFG_00039|mtc28	TBFG_10039[0]|TBMG_00039[0]|JTY_0041[0]|Rv0040c[0]|Mb0041c[0]|EBMYCG00000068072[0]|MT0046[0]|BCG_0071c[0]	secreted proline rich protein mtc28 (proline rich 28 kDa antigen)|hypothetical protein|secreted proline rich protein|Proline-rich 28 kDa antigen|Proline rich secreted protein Mtc28|Secreted proline rich protein MTC28 (PROLINE RICH 28 kDa ANTIGEN)
BUGS0000000576312	-1.92185	-0.942497	1.92185	down	-1.79349	-0.842771	1.79349	down	-1.54598	-0.628523	1.54598	down	-1.81259	-0.858053	1.81259	down	-1.29791	-0.376185	1.29791	down	1.07157	0.0997262	1.07157	up	1.24313	0.313974	1.24313	up	1.39655	0.481868	1.39655	up	Rv0041	leuS	Leucyl-tRNA synthetase	leuS, TBFG_00040|leuS	TBFG_10040[0]|TBMG_00040[0]|JTY_0042[0]|Rv0041[0]|Mb0042[0]|EBMYCG00000065617[0]|MT0047[0]|BCG_0072[0]	leucyl-tRNA synthetase|leucyl-tRNA synthetase leuS|putative leucyl-tRNA synthetase|Leucyl-tRNA synthetase
BUGS0000000574659	-1.73997	-0.799058	1.73997	down	-1.87834	-0.909456	1.87834	down	-1.64168	-0.715173	1.64168	down	-1.81557	-0.86042	1.81557	down	-1.40791	-0.493554	1.40791	down	-1.07953	-0.110398	1.07953	down	1.05987	0.0838857	1.05987	up	1.28955	0.366867	1.28955	up	Rv0042c	Rv0042c	POSSIBLE TRANSCRIPTIONAL REGULATORY PROTEIN (PROBABLY MARR-FAMILY)	TBFG_10041, TBFG_00041	TBFG_10041[0]|TBMG_00041[0]|JTY_0043[0]|Rv0042c[0]|Mb0043c[0]|MRA_0045[0]|MT0048[0]|BCG_0073c[0]	MarR family transcriptional regulator|transcriptional regulator, marR-family|putative transcriptional regulatory protein|POSSIBLE TRANSCRIPTIONAL REGULATORY PROTEIN (PROBABLY MARR-FAMILY)|MarR-family transcriptional regulator|Possible transcriptional regulatory protein (MarR-FAMILY)
BUGS0000000570229	-1.98204	-0.986989	1.98204	down	-1.85378	-0.890474	1.85378	down	-1.13292	-0.180052	1.13292	down	-2.48892	-1.31552	2.48892	down	-1.10685	-0.146462	1.10685	down	1.06919	0.0965152	1.06919	up	1.74949	0.806937	1.74949	up	2.24864	1.16906	2.24864	up	Rv0043c	Rv0043c	Uncharacterized HTH-type transcriptional regulator Rv0043c/MT0049	TBFG_10042, TBFG_00042	TBFG_10042[1]|TBMG_00042[0]|JTY_0044[0]|Rv0043c[0]|Mb0044c[0]|MRA_0046[0]|MT0049[0]|BCG_0074c[0]	GntR family transcriptional regulator|transcriptional regulator, gntR-family|putative transcriptional regulatory protein|Uncharacterized HTH-type transcriptional regulator Rv0043c/MT0049|Uncharacterized HTH-type transcriptional regulator Mb0044c|Probable transcriptional regulatory protein (Probably gntR-FAMILY)
BUGS0000000570468	-2.04386	-1.0313	2.04386	down	-2.02865	-1.02052	2.02865	down	-1.52777	-0.611424	1.52777	down	-2.49912	-1.32142	2.49912	down	-1.52729	-0.610976	1.52729	down	1.0075	0.0107746	1.0075	up	1.33781	0.419874	1.33781	up	1.63631	0.710442	1.63631	up	Rv0044c	Rv0044c	POSSIBLE OXIDOREDUCTASE	TBFG_10043, TBFG_00043	TBFG_10043[0]|TBMG_00043[0]|JTY_0045[0]|Rv0044c[0]|Mb0045c[0]|MRA_0047[0]|MT0050[0]|BCG_0075c[0]	oxidoreductase|putative oxidoreductase|POSSIBLE OXIDOREDUCTASE|Putative oxidoreductase|Possible oxidoreductase
BUGS0000000570255	1.34256	0.424986	1.34256	up	1.35623	0.439604	1.35623	up	1.90256	0.927941	1.90256	up	1.05951	0.0834041	1.05951	up	1.48093	0.566501	1.48093	up	1.01018	0.0146174	1.01018	up	1.41711	0.502955	1.41711	up	1.39774	0.483097	1.39774	up	Rv0045c	Rv0045c	POSSIBLE HYDROLASE	TBFG_10044, TBFG_00044	TBFG_10044[0]|TBMG_00044[0]|JTY_0046[0]|Rv0045c[0]|Mb0046c[0]|MRA_0048[0]|MT0051[0]|BCG_0076c[0]	hydrolase|putative hydrolase|POSSIBLE HYDROLASE|Putative hydrolase|Possible hydrolase
BUGS0000000577358	2.0695	1.04928	2.0695	up	1.98539	0.98942	1.98539	up	1.79704	0.845625	1.79704	up	2.5355	1.34227	2.5355	up	1.73888	0.798157	1.73888	up	-1.04236	-0.0598593	1.04236	down	-1.15161	-0.203654	1.15161	down	-1.45813	-0.544115	1.45813	down	Rv0046c	Rv0046c	Uncharacterized protein Rv0046c/MT0052	TBFG_10045, TBFG_00045|ino1	TBFG_10045[0]|TBMG_00045[0]|JTY_0047[0]|Rv0046c[0]|Mb0047c[0]|EBMYCG00000067085[0]|MT0052[0]|BCG_0077c[0]	myo-inositol-1-phosphate synthase ino1|myo-inositol-1-phosphate synthase|Uncharacterized protein Rv0046c/MT0052|Uncharacterized protein Mb0047c|1L-myo-inositol-1-phosphate synthase|Myo-inositol-1-phosphate synthase INO1
BUGS0000000573884	3.40195	1.76636	3.40195	up	3.91245	1.96807	3.91245	up	3.98652	1.99513	3.98652	up	3.47112	1.7954	3.47112	up	2.68244	1.42355	2.68244	up	1.15006	0.20171	1.15006	up	1.17183	0.228769	1.17183	up	-1.29401	-0.371853	1.29401	down	Rv0047c	Rv0047c	Putative uncharacterized protein	TBFG_10046, TBFG_00046	TBFG_10046[0]|TBMG_00046[0]|JTY_0048[0]|Rv0047c[0]|Mb0048c[0]|MRA_0050[0]|MT0053[0]|BCG_0078c[0]	hypothetical protein|Putative uncharacterized protein|Putative uncharacterized protein Mb0048c|Putative uncharacterized protein BCG_0078c
BUGS0000000575753	1.31494	0.395	1.31494	up	1.56556	0.646676	1.56556	up	1.72484	0.786463	1.72484	up	1.67915	0.747727	1.67915	up	2.64145	1.40133	2.64145	up	1.19059	0.251676	1.19059	up	1.31172	0.391463	1.31172	up	1.57309	0.653601	1.57309	up	Rv0048c	Rv0048c	Uncharacterized protein Rv0048c/MT0054	TBFG_10047, TBFG_00047	TBFG_10047[0]|TBMG_00047[0]|JTY_0049[0]|Rv0048c[0]|Mb0049c[0]|MRA_0051[0]|MT0054[2]|BCG_0079c[0]	hypothetical protein|Uncharacterized protein Rv0048c/MT0054|POSSIBLE MEMBRANE PROTEIN|Putative uncharacterized protein|Possible membrane protein
BUGS0000000569822	-1.88955	-0.918039	1.88955	down	-1.69277	-0.759386	1.69277	down	-1.76283	-0.81789	1.76283	down	-1.73007	-0.790829	1.73007	down	-1.75737	-0.813421	1.75737	down	1.11624	0.158653	1.11624	up	1.07188	0.100149	1.07188	up	-1.01578	-0.0225925	1.01578	down	Rv0049	Rv0049	Uncharacterized protein Rv0049/MT0055	TBFG_10048, TBFG_00048	TBFG_10048[0]|TBMG_00048[0]|JTY_0050[0]|Rv0049[0]|Mb0050[0]|MRA_0052[0]|MT0055[0]|BCG_0080[0]	hypothetical protein|Uncharacterized protein Rv0049/MT0055|Uncharacterized protein Mb0050|Putative uncharacterized protein|Putative uncharacterized protein BCG_0080
BUGS0000000573445	-1.82415	-0.867228	1.82415	down	-1.92645	-0.945945	1.92645	down	-2.04312	-1.03077	2.04312	down	-1.98696	-0.990566	1.98696	down	-2.15687	-1.10894	2.15687	down	-1.05608	-0.0787172	1.05608	down	-1.12004	-0.163546	1.12004	down	-1.08551	-0.118375	1.08551	down	Rv0050	ponA1	PROBABLE BIFUNCTIONAL PENICILLIN-BINDING PROTEIN 1A/1B PONA1 (MUREIN POLYMERASE) (PBP1): PENICILLIN-INSENSITIVE TRANSGLYCOSYLASE (PEPTIDOGLYCAN TGASE) + PENICILLIN-SENSITIVE TRANSPEPTIDASE (DD-TRANSPEPTIDASE)	TBFG_10049, TBFG_00049|ponA1|ponA	TBFG_10049[0]|TBMG_00049[0]|JTY_0051[0]|Rv0050[0]|Mb0051[0]|EBMYCG00000064877[0]|MT0056[0]|BCG_0081[0]	bifunctional penicillin-binding protein 1A/1B ponA1: penicillin-insensitive transglycosylase + penicillin-sensitive transpeptidase|bifunctional penicillin-binding protein ponA1|putative bifunctional penicillin-binding protein 1A/1B|PROBABLE BIFUNCTIONAL PENICILLIN-BINDING PROTEIN 1A/1B PONA1 (MUREIN POLYMERASE) (PBP1): PENICILLIN-INSENSITIVE TRANSGLYCOSYLASE (PEPTIDOGLYCAN TGASE) + PENICILLIN-SEN…
BUGS0000000568891	-2.17609	-1.12174	2.17609	down	-2.23827	-1.16238	2.23827	down	-2.26337	-1.17847	2.26337	down	-2.12547	-1.08778	2.12547	down	-2.35178	-1.23375	2.35178	down	-1.02858	-0.0406485	1.02858	down	-1.04011	-0.056736	1.04011	down	-1.10648	-0.145971	1.10648	down	Rv0051	Rv0051	PROBABLE CONSERVED TRANSMEMBRANE PROTEIN	TBFG_10050, TBFG_00050	TBFG_10050[0]|TBMG_00050[0]|JTY_0052[0]|Rv0051[0]|Mb0052[0]|MRA_0054[0]|MT0057[0]|BCG_0082[0]	transmembrane protein|hypothetical protein|putative transmembrane protein|PROBABLE CONSERVED TRANSMEMBRANE PROTEIN|Putative conserved transmembrane protein|Putative uncharacterized protein|Probable conserved transmembrane protein
BUGS0000000571546	-2.17005	-1.11773	2.17005	down	-2.22602	-1.15446	2.22602	down	-2.09602	-1.06765	2.09602	down	-2.42717	-1.27927	2.42717	down	-2.11928	-1.08357	2.11928	down	-1.02579	-0.0367355	1.02579	down	1.03532	0.0500789	1.03532	up	1.14528	0.195703	1.14528	up	Rv0052	Rv0052	Putative uncharacterized protein	TBFG_10051, TBFG_00051	TBFG_10051[0]|TBMG_00051[0]|JTY_0053[0]|Rv0052[0]|Mb0053[0]|MRA_0055[0]|MT0058[0]|BCG_0083[0]	hypothetical protein|Putative uncharacterized protein|Putative uncharacterized protein Mb0053|4-methyl-5(B-hydroxyethyl)-thiazole monophosphate biosynthesis enzyme, putative|Putative uncharacterized protein BCG_0083
BUGS0000000635943	-1.1758	-0.233647	1.1758	down	-1.0887	-0.122612	1.0887	down	-1.1298	-0.176063	1.1298	down	-1.0475	-0.0669556	1.0475	down	-1.21114	-0.276371	1.21114	down	1.08	0.111036	1.08	up	1.04072	0.0575843	1.04072	up	-1.15622	-0.209416	1.15622	down	Rv0053	rpsF	30S ribosomal protein S6	rpsF, TBFG_00052|rpsF	TBFG_10052[0]|TBMG_00052[0]|JTY_0054[0]|Rv0053[0]|Mb0054[0]|EBMYCG00000068718[0]|MT0059[0]|BCG_0084[0]	30S ribosomal protein S6|30S ribosomal protein S6 rpsF
BUGS0000000570949	-1.41008	-0.495774	1.41008	down	-1.43896	-0.525025	1.43896	down	-1.47317	-0.558919	1.47317	down	-1.6321	-0.706733	1.6321	down	-1.85892	-0.894463	1.85892	down	-1.02048	-0.0292516	1.02048	down	-1.04474	-0.0631456	1.04474	down	-1.13897	-0.18773	1.13897	down	Rv0054	ssb	Single-stranded DNA-binding protein	TBFG_10053, TBFG_00053|ssb	TBFG_10053[0]|TBMG_00053[0]|JTY_0055[0]|Rv0054[0]|Mb0055[0]|EBMYCG00000066472[0]|MT0060[0]|BCG_0085[0]	single-stranded DNA-binding protein|single-strand binding protein ssb|single-strand DNA-binding protein|Single-stranded DNA-binding protein
BUGS0000000573782	-2.19538	-1.13447	2.19538	down	-2.10555	-1.0742	2.10555	down	-2.04795	-1.03418	2.04795	down	-2.22711	-1.15517	2.22711	down	-2.13565	-1.09467	2.13565	down	1.04266	0.0602727	1.04266	up	1.07199	0.100294	1.07199	up	1.04283	0.0604997	1.04283	up	Rv0055	rpsR1	30S ribosomal protein S18 1	rpsR, TBFG_00054|rpsR1	TBFG_10054[0]|TBMG_00054[0]|JTY_0056[0]|Rv0055[0]|Mb0056[0]|EBMYCG00000068395[0]|MT0061[0]|BCG_0086[0]	30S ribosomal protein S18|30S ribosomal protein S18 rpsR1|30S ribosomal protein S18 1
BUGS0000000578646	-3.37587	-1.75526	3.37587	down	-3.15649	-1.65832	3.15649	down	-3.40308	-1.76684	3.40308	down	-2.27629	-1.18668	2.27629	down	-2.57236	-1.36309	2.57236	down	1.0695	0.096941	1.0695	up	-1.00806	-0.0115809	1.00806	down	-1.13007	-0.17641	1.13007	down	Rv0056	rplI	50S ribosomal protein L9	rplI, TBFG_00055|rplI	TBFG_10055[0]|TBMG_00055[0]|JTY_0057[0]|Rv0056[0]|Mb0057[0]|EBMYCG00000065164[0]|MT0062[0]|BCG_0087[0]	50S ribosomal protein L9|50S ribosomal protein L9 rplI
BUGS0000000569849	-1.91761	-0.939309	1.91761	down	-1.91616	-0.938217	1.91616	down	-1.95039	-0.963762	1.95039	down	-1.84029	-0.879934	1.84029	down	-2.34604	-1.23023	2.34604	down	1.00076	0.00109196	1.00076	up	-1.01709	-0.0244527	1.01709	down	-1.27482	-0.350294	1.27482	down	Rv0057	Rv0057	Uncharacterized protein Rv0057/MT0063	TBFG_10056, TBFG_00056	TBFG_10056[0]|TBMG_00056[0]|JTY_0058[0]|Rv0057[0]|Mb0058[0]|MRA_0059.1[0]|MT0063[0]|BCG_0088[0]	hypothetical protein|Uncharacterized protein Rv0057/MT0063|Uncharacterized protein Mb0058|Putative uncharacterized protein|Putative uncharacterized protein BCG_0088
BUGS0000000571698	-3.44718	-1.78541	3.44718	down	-3.48594	-1.80155	3.48594	down	-3.70775	-1.89055	3.70775	down	-3.74373	-1.90448	3.74373	down	-3.61643	-1.85457	3.61643	down	-1.01125	-0.0161347	1.01125	down	-1.07559	-0.105131	1.07559	down	1.0352	0.0499115	1.0352	up	Rv0058	dnaB	Replicative DNA helicase	TBFG_10057, TBFG_00057|dnaB	TBFG_10057[0]|TBMG_00057[0]|JTY_0059[0]|Rv0058[0]|Mb0059[0]|EBMYCG00000067274[0]|MT0064[0]|BCG_0089[0]	replicative DNA helicase|replicative DNA helicase dnaB|Replicative DNA helicase|Probable replicative dna helicase dnaB
BUGS0000000577918	-2.6286	-1.3943	2.6286	down	-2.38047	-1.25125	2.38047	down	-2.31353	-1.2101	2.31353	down	-3.18651	-1.67198	3.18651	down	-3.07334	-1.61981	3.07334	down	1.10424	0.143049	1.10424	up	1.13619	0.184198	1.13619	up	1.03682	0.0521698	1.03682	up	Rv0059	Rv0059	Putative uncharacterized protein	TBFG_10058, TBFG_00058	TBFG_10058[0]|TBMG_00058[0]|JTY_0060[0]|Rv0059[0]|Mb0060[0]|MRA_0061[0]|MT0065[0]|BCG_0090[0]	hypothetical protein|Putative uncharacterized protein|Putative uncharacterized protein Mb0060|Putative uncharacterized protein BCG_0090
BUGS0000000569650	-1.54387	-0.626551	1.54387	down	-1.59558	-0.674083	1.59558	down	-1.62386	-0.699431	1.62386	down	-1.70154	-0.766842	1.70154	down	-1.94351	-0.958668	1.94351	down	-1.0335	-0.0475321	1.0335	down	-1.05181	-0.0728798	1.05181	down	-1.14221	-0.191826	1.14221	down	Rv0060	Rv0060	Putative uncharacterized protein	TBFG_10059, TBFG_00059	TBFG_10059[0]|TBMG_00059[0]|JTY_0061[0]|Rv0060[0]|Mb0061[0]|MRA_0062[0]|MT0066[0]|BCG_0091[0]	hypothetical protein|Putative uncharacterized protein|Putative uncharacterized protein Mb0061|Putative uncharacterized protein BCG_0091
BUGS0000000575229	-1.3909	-0.476021	1.3909	down	-1.41924	-0.50512	1.41924	down	-1.42437	-0.510325	1.42437	down	-1.48601	-0.571442	1.48601	down	-1.42651	-0.512493	1.42651	down	-1.02037	-0.029099	1.02037	down	-1.02406	-0.0343041	1.02406	down	1.04171	0.058949	1.04171	up	Rv0061	Rv0061	Putative uncharacterized protein		JTY_0062[0]|Rv0061[0]|Mb0062[0]|MRA_0063[0]|BCG_0092[0]	hypothetical protein|Putative uncharacterized protein|Putative uncharacterized protein Mb0062|Putative uncharacterized protein BCG_0092
BUGS0000000569586	-2.47973	-1.31018	2.47973	down	-2.276	-1.1865	2.276	down	-2.11652	-1.08169	2.11652	down	-2.61431	-1.38643	2.61431	down	-2.84971	-1.51082	2.84971	down	1.08952	0.123687	1.08952	up	1.17161	0.228491	1.17161	up	-1.09004	-0.124386	1.09004	down	Rv0062	celA1	POSSIBLE CELLULASE CELA1 (ENDOGLUCANASE) (ENDO-1,4-BETA-GLUCANASE) (FI-CMCASE) (CARBOXYMETHYL CELLULASE)	TBFG_10061, TBFG_00061|celA1|celA	TBFG_10061[0]|TBMG_00061[0]|JTY_0063[0]|Rv0062[0]|Mb0063[0]|EBMYCG00000067918[0]|MT0067[0]|BCG_0093[0]	cellulase celA1|putative cellulase|POSSIBLE CELLULASE CELA1 (ENDOGLUCANASE) (ENDO-1,4-BETA-GLUCANASE) (FI-CMCASE) (CARBOXYMETHYL CELLULASE)|Cellulase|Possible cellulase celA1 (ENDOGLUCANASE)
BUGS0000000575711	-2.41874	-1.27425	2.41874	down	-2.21704	-1.14863	2.21704	down	-2.10724	-1.07536	2.10724	down	-1.84624	-0.884593	1.84624	down	-2.04529	-1.03231	2.04529	down	1.09098	0.125621	1.09098	up	1.14782	0.198895	1.14782	up	-1.10781	-0.147715	1.10781	down	Rv0063	mitR	MitR protein	TBFG_10062, TBFG_00062|mitR	TBFG_10062[0]|TBMG_00062[0]|JTY_0064[0]|Rv0063[0]|Mb0064[0]|MRA_0065[0]|MT0068[0]|BCG_0094[0]	oxidoreductase|putative oxidoreductase|MitR protein|POSSIBLE OXIDOREDUCTASE|Putative oxidoreductase|Possible oxidoreductase
BUGS0000000572790	1.03246	0.0460815	1.03246	up	1.10525	0.144368	1.10525	up	1.05944	0.0833073	1.05944	up	1.14289	0.192692	1.14289	up	1.10335	0.141886	1.10335	up	1.0705	0.0982866	1.0705	up	1.02614	0.0372257	1.02614	up	-1.03584	-0.050806	1.03584	down	Rv0064	Rv0064	UPF0182 protein Rv0064/MT0070	TBFG_10064, TBFG_00064	TBFG_10064[0]|TBMG_00063[0]|JTY_0065[0]|Rv0064[0]|Mb0065[0]|MRA_0066[0]|MT0070[0]|BCG_0095[0]	transmembrane protein|hypothetical protein|UPF0182 protein Rv0064/MT0070|UPF0182 protein Mb0065|UPF0182 protein MRA_0066|UPF0182 protein BCG_0095
BUGS0000000576356	-1.02743	-0.0390344	1.02743	down	1.18818	0.248757	1.18818	up	1.3073	0.386588	1.3073	up	-1.58049	-0.660372	1.58049	down	-1.40762	-0.493258	1.40762	down	1.22077	0.287791	1.22077	up	1.34315	0.425622	1.34315	up	1.12281	0.167115	1.12281	up	Rv0065	Rv0065	Putative uncharacterized protein	TBFG_10065, TBFG_00065	TBFG_10065[0]|TBMG_00065[0]|JTY_0067[0]|Rv0065[0]|Mb0066[0]|MRA_0067[0]|MT0071[0]|BCG_0096[0]	hypothetical protein|toxin|Putative uncharacterized protein|Putative uncharacterized protein Mb0066|Putative uncharacterized protein BCG_0096
BUGS0000000569769	-1.97392	-0.981066	1.97392	down	-1.96842	-0.977038	1.96842	down	-2.08706	-1.06147	2.08706	down	-1.83494	-0.87573	1.83494	down	-1.52641	-0.610143	1.52641	down	1.0028	0.00402832	1.0028	up	-1.05732	-0.0804052	1.05732	down	1.20213	0.265587	1.20213	up	Rv0066c	icd2	Isocitrate dehydrogenase, NADP-dependent, monomeric type	TBFG_10066, TBFG_00066|icd2	TBFG_10066[0]|TBMG_00066[0]|JTY_0068[0]|Rv0066c[0]|Mb0067c[0]|EBMYCG00000065115[0]|MT0072[0]|BCG_0097c[0]	isocitrate dehydrogenase [NADP] icd2|putative isocitrate dehydrogenase|Isocitrate dehydrogenase, NADP-dependent, monomeric type|PROBABLE ISOCITRATE DEHYDROGENASE|Isocitrate dehydrogenase (NADP) Icd2|Probable isocitrate dehydrogenase
BUGS0000000579553	1.19831	0.261003	1.19831	up	1.20443	0.268345	1.20443	up	1.78129	0.832926	1.78129	up	1.16307	0.217933	1.16307	up	2.47609	1.30807	2.47609	up	1.0051	0.00734186	1.0051	up	1.4865	0.571923	1.4865	up	2.12894	1.09013	2.12894	up	Rv0067c	Rv0067c	POSSIBLE TRANSCRIPTIONAL REGULATORY PROTEIN (POSSIBLY TETR-FAMILY)	TBFG_10067, TBFG_00067	TBFG_10067[0]|TBMG_00067[0]|JTY_0069[0]|Rv0067c[0]|Mb0068c[0]|MRA_0069[0]|MT0073[0]|BCG_0098c[0]	TetR family transcriptional regulator|transcriptional regulator, tetR-family|putative transcriptional regulatory protein|POSSIBLE TRANSCRIPTIONAL REGULATORY PROTEIN (POSSIBLY TETR-FAMILY)|TetR-family transcriptional regulator|Possible transcriptional regulatory protein (Possibly tetR-family)
BUGS0000000568438	-1.64006	-0.713746	1.64006	down	-1.39037	-0.475466	1.39037	down	1.60675	0.684144	1.60675	up	-1.97931	-0.984999	1.97931	down	1.38119	0.465912	1.38119	up	1.17959	0.23828	1.17959	up	2.63516	1.39789	2.63516	up	2.73381	1.45091	2.73381	up	Rv0068	Rv0068	PROBABLE OXIDOREDUCTASE	TBFG_10068, TBFG_00068	TBFG_10068[0]|TBMG_00068[0]|JTY_0070[0]|Rv0068[0]|Mb0069[0]|MRA_0070[0]|MT0074[0]|BCG_0099[0]	short chain dehydrogenase|oxidoreductase|PROBABLE OXIDOREDUCTASE|Putative oxidoreductase|Oxidoreductase, short-chain dehydrogenase/reductase family|Probable oxidoreductase
BUGS0000000574550	-1.36905	-0.453172	1.36905	down	-1.21988	-0.286735	1.21988	down	1.11131	0.152256	1.11131	up	-1.72141	-0.783592	1.72141	down	-1.11235	-0.153611	1.11235	down	1.12228	0.166437	1.12228	up	1.52143	0.605428	1.52143	up	1.54755	0.629981	1.54755	up	Rv0069c	sdaA	L-serine dehydratase	TBFG_10069, TBFG_00069|sdaA	TBFG_10069[0]|TBMG_00069[0]|JTY_0071[0]|Rv0069c[0]|Mb0070c[0]|EBMYCG00000066700[0]|MT0075[0]|BCG_0100c[0]	L-serine dehydratase sdaA|putative L-serine dehydratase|L-serine dehydratase|Probable l-serine dehydratase sdaA
BUGS0000000573768	-1.12799	-0.173748	1.12799	down	-1.02419	-0.034481	1.02419	down	1.33121	0.412743	1.33121	up	-1.78436	-0.835408	1.78436	down	-1.15541	-0.208399	1.15541	down	1.10135	0.139267	1.10135	up	1.50159	0.586491	1.50159	up	1.54436	0.627008	1.54436	up	Rv0070c	glyA2	Serine hydroxymethyltransferase 2	glyA, TBFG_00070|glyA2	TBFG_10070[0]|TBMG_00070[0]|JTY_0072[0]|Rv0070c[0]|Mb0071c[0]|EBMYCG00000066554[0]|MT0076[0]|BCG_0101c[0]	serine hydroxymethyltransferase|serine hydroxymethyltransferase 2 glyA2|putative serine hydroxymethyltransferase|Serine hydroxymethyltransferase 2|Serine hydroxymethyltransferase
BUGS0000000580029	-1.67207	-0.741638	1.67207	down	-1.43832	-0.524386	1.43832	down	1.61836	0.694529	1.61836	up	-1.93935	-0.955574	1.93935	down	1.22353	0.291047	1.22353	up	1.16252	0.217251	1.16252	up	2.70601	1.43617	2.70601	up	2.37285	1.24662	2.37285	up	Rv0071	Rv0071	POSSIBLE MATURASE	TBFG_10071, TBFG_00071	TBFG_10071[0]|TBMG_00071[0]|JTY_0073[0]|Rv0071[0]|Mb0072[0]|MRA_0073[0]|MT0077[0]|BCG_0102[0]	maturase|putative maturase|POSSIBLE MATURASE|Putative maturase|Putative uncharacterized protein|Possible maturase
BUGS0000000570116	-1.46301	-0.548936	1.46301	down	-1.57681	-0.657009	1.57681	down	-1.68764	-0.75501	1.68764	down	-1.11611	-0.158477	1.11611	down	-1.15282	-0.205164	1.15282	down	-1.07779	-0.108073	1.07779	down	-1.15354	-0.206074	1.15354	down	-1.03289	-0.0466867	1.03289	down	Rv0072	Rv0072	PROBABLE GLUTAMINE-TRANSPORT TRANSMEMBRANE PROTEIN ABC TRANSPORTER	TBFG_10072, TBFG_00072	TBFG_10072[0]|TBMG_00072[0]|JTY_0074[0]|Rv0072[0]|Mb0073[0]|MRA_0074[0]|MT0078[0]|BCG_0103[0]	glutamine ABC transporter membrane protein|hypothetical protein|putative glutamine-transport transmembrane protein ABC transporter|PROBABLE GLUTAMINE-TRANSPORT TRANSMEMBRANE PROTEIN ABC TRANSPORTER|Putative glutamine-transport transmembrane protein ABC transporter|Probable glutamine-transport transmembrane protein ABC transporter
BUGS0000000579635	-2.37722	-1.24928	2.37722	down	-2.47307	-1.3063	2.47307	down	-2.56095	-1.35668	2.56095	down	-1.97791	-0.98398	1.97791	down	-1.92608	-0.945668	1.92608	down	-1.04032	-0.0570235	1.04032	down	-1.07729	-0.107403	1.07729	down	1.02691	0.038312	1.02691	up	Rv0073	Rv0073	ABC transporter, ATP-binding protein	TBFG_10073, TBFG_00073|glnQ1	TBFG_10073[0]|TBMG_00073[0]|JTY_0075[0]|Rv0073[0]|Mb0075[0]|EBMYCG00000068658[0]|MT0079[0]|BCG_0104[0]	glutamine ABC transporter ATP-binding protein|glutamine-transport ATP-binding protein ABC transporter|putative glutamine-transport ATP-binding protein ABC transporter|ABC transporter, ATP-binding protein|Glutamine-transport ATP-binding protein ABC transporter GlnQ|Probable glutamine-transport atp-binding protein ABC transporter glnQ
BUGS0000000572342	-2.07841	-1.05548	2.07841	down	-2.20378	-1.13998	2.20378	down	-2.20275	-1.13931	2.20275	down	-1.42471	-0.510672	1.42471	down	-1.01951	-0.0278826	1.01951	down	-1.06032	-0.084497	1.06032	down	-1.05982	-0.0838251	1.05982	down	1.39744	0.48279	1.39744	up	Rv0074	Rv0074	Putative uncharacterized protein	TBFG_10074, TBFG_00074	TBFG_10074[0]|TBMG_00074[0]|JTY_0076[0]|Rv0074[0]|Mb0076[0]|MRA_0076[0]|MT0080[0]|BCG_0105[0]	hypothetical protein|Putative uncharacterized protein|Putative uncharacterized protein Mb0076|Putative uncharacterized protein BCG_0105
BUGS0000000570506	-1.8688	-0.902109	1.8688	down	-1.94749	-0.961619	1.94749	down	-1.72929	-0.790179	1.72929	down	-1.35463	-0.4379	1.35463	down	-1.016	-0.0229039	1.016	down	-1.04211	-0.0595098	1.04211	down	1.08067	0.11193	1.08067	up	1.3333	0.414996	1.3333	up	Rv0075	Rv0075	Aminotransferase, class I	TBFG_10075, TBFG_00075	TBFG_10075[0]|TBMG_00075[0]|JTY_0077[0]|Rv0075[0]|Mb0077[0]|MRA_0077[0]|MT0081[0]|BCG_0106[0]	aminotransferase|putative aminotransferase|Aminotransferase, class I|PROBABLE AMINOTRANSFERASE|Putative aminotransferase|Probable aminotransferase
BUGS0000000577054	-1.17188	-0.228821	1.17188	down	-1.07808	-0.108468	1.07808	down	1.17733	0.235516	1.17733	up	-1.15536	-0.208348	1.15536	down	1.60058	0.678595	1.60058	up	1.087	0.120354	1.087	up	1.37968	0.464337	1.37968	up	1.84925	0.886942	1.84925	up	Rv0076c	Rv0076c	PROBABLE MEMBRANE PROTEIN	TBFG_10076, TBFG_00076	TBFG_10076[0]|TBMG_00076[0]|JTY_0078[0]|Rv0076c[0]|Mb0078c[0]|MRA_0078[0]|MT0082[0]|BCG_0107c[0]	hypothetical protein|PROBABLE MEMBRANE PROTEIN|Putative membrane protein|Probable membrane protein
BUGS0000000574689	-1.30635	-0.38554	1.30635	down	-1.07613	-0.105847	1.07613	down	1.74769	0.805448	1.74769	up	-2.34148	-1.22742	2.34148	down	-1.07789	-0.108203	1.07789	down	1.21394	0.279692	1.21394	up	2.28309	1.19099	2.28309	up	2.17229	1.11922	2.17229	up	Rv0077c	Rv0077c	PROBABLE OXIDOREDUCTASE	TBFG_10077, TBFG_00077	TBFG_10077[0]|TBMG_00077[0]|JTY_0079[0]|Rv0077c[0]|Mb0079c[0]|MRA_0079[0]|MT0083[0]|BCG_0108c[0]	oxidoreductase|putative oxidoreductase|PROBABLE OXIDOREDUCTASE|Putative oxidoreductase|Hydrolase, alpha/beta hydrolase fold family|Probable oxidoreductase
BUGS0000000635305	-1.75428	-0.810877	1.75428	down	-1.52432	-0.608166	1.52432	down	1.39562	0.480909	1.39562	up	-2.02072	-1.01487	2.02072	down	-1.02361	-0.0336637	1.02361	down	1.15086	0.202711	1.15086	up	2.44831	1.29179	2.44831	up	1.97411	0.981205	1.97411	up	Rv0078	Rv0078	PROBABLE TRANSCRIPTIONAL REGULATORY PROTEIN	TBFG_10078, TBFG_00078	TBFG_10078[0]|TBMG_00078[0]|JTY_0080[1]|Rv0078[0]|Mb0080[1]|MRA_0080[0]|MT0084[0]|BCG_0109[1]	transcriptional regulator|putative transcriptional regulatory protein|PROBABLE TRANSCRIPTIONAL REGULATORY PROTEIN|Putative transcriptional regulatory protein|Probable transcriptional regulatory protein
BUGS0000000579144	1.07485	0.104133	1.07485	up	1.0856	0.118495	1.0856	up	1.0831	0.115162	1.0831	up	1.51512	0.599435	1.51512	up	1.40725	0.49288	1.40725	up	1.01001	0.0143628	1.01001	up	1.00767	0.0110297	1.00767	up	-1.07665	-0.106555	1.07665	down	Rv0078.1	Rv0078.1	Putative uncharacterized protein	TBFG_10079, TBFG_00079	TBFG_10079[0]|TBMG_00079[0]|JTY_0081[0]|Rv0078.1[0]|Mb0081c[0]|MRA_0081[0]|MT0085[0]|BCG_0110c[0]	hypothetical protein|Putative uncharacterized protein|Putative uncharacterized protein Mb0081c|Putative uncharacterized protein BCG_0110c
BUGS0000000634544	2.6636	1.41338	2.6636	up	2.11868	1.08316	2.11868	up	2.23702	1.16158	2.23702	up	2.65142	1.40677	2.65142	up	1.8685	0.901883	1.8685	up	-1.2572	-0.330217	1.2572	down	-1.19069	-0.2518	1.19069	down	-1.41901	-0.504882	1.41901	down	Rv0079	Rv0079	Putative uncharacterized protein	TBFG_10080, TBFG_00080	TBFG_10080[0]|TBMG_00080[0]|JTY_0083[0]|Rv0079[0]|Mb0082[0]|MRA_0083[0]|MT0086[0]|BCG_0112[0]	hypothetical protein|Putative uncharacterized protein|Putative uncharacterized protein Mb0082|Putative uncharacterized protein BCG_0112
BUGS0000000576153	2.60103	1.37908	2.60103	up	2.29635	1.19934	2.29635	up	2.3878	1.25568	2.3878	up	3.44616	1.78499	3.44616	up	2.33957	1.22624	2.33957	up	-1.13268	-0.179743	1.13268	down	-1.0893	-0.123404	1.0893	down	-1.47299	-0.558749	1.47299	down	Rv0080	Rv0080	Putative uncharacterized protein	TBFG_10081, TBFG_00081	TBFG_10081[0]|TBMG_00081[0]|JTY_0084[0]|Rv0080[0]|Mb0083[0]|MRA_0084[0]|MT0087[0]|BCG_0113[0]	hypothetical protein|Putative uncharacterized protein|Putative uncharacterized protein Mb0083|Putative uncharacterized protein BCG_0113
BUGS0000000569691	1.97929	0.984984	1.97929	up	1.96297	0.973035	1.96297	up	2.08668	1.06121	2.08668	up	2.10519	1.07395	2.10519	up	2.03212	1.02299	2.03212	up	-1.00832	-0.0119491	1.00832	down	1.05426	0.0762267	1.05426	up	-1.03596	-0.0509667	1.03596	down	Rv0081	Rv0081	PROBABLE TRANSCRIPTIONAL REGULATORY PROTEIN	TBFG_10082, TBFG_00082	TBFG_10082[0]|TBMG_00082[0]|JTY_0085[0]|Rv0081[0]|Mb0084[0]|MRA_0085[0]|MT0088[0]|BCG_0114[0]	transcriptional regulator|putative transcriptional regulatory protein|PROBABLE TRANSCRIPTIONAL REGULATORY PROTEIN|Putative transcriptional regulatory protein|Probable transcriptional regulatory protein
BUGS0000000574598	1.52073	0.604768	1.52073	up	1.64727	0.720075	1.64727	up	1.64813	0.720833	1.64813	up	2.03578	1.02558	2.03578	up	1.61837	0.694543	1.61837	up	1.08321	0.115306	1.08321	up	1.08377	0.116065	1.08377	up	-1.25792	-0.331036	1.25792	down	Rv0082	Rv0082	PROBABLE OXIDOREDUCTASE	TBFG_10083, TBFG_00083	TBFG_10083[0]|TBMG_00083[0]|JTY_0086[0]|Rv0082[0]|Mb0085[0]|MRA_0086[0]|MT0089[0]|BCG_0115[0]	oxidoreductase|putative oxidoreductase|PROBABLE OXIDOREDUCTASE|Putative oxidoreductase|NADH-ubiquinone oxidoreductase, 20 Kd subunit|Probable oxidoreductase
BUGS0000000634945	-1.01	-0.0143504	1.01	down	1.0361	0.0511603	1.0361	up	1.13885	0.187583	1.13885	up	1.12149	0.165414	1.12149	up	1.66788	0.738017	1.66788	up	1.04646	0.0655108	1.04646	up	1.15024	0.201934	1.15024	up	1.4872	0.572603	1.4872	up	Rv0083	Rv0083	Uncharacterized protein Rv0083/MT0090	TBFG_10084, TBFG_00084	TBFG_10084[0]|TBMG_00084[0]|JTY_0087[0]|Rv0083[0]|Mb0086[0]|MRA_0087[0]|MT0090[0]|BCG_0116[0]	oxidoreductase|putative oxidoreductase|Uncharacterized protein Rv0083/MT0090|PROBABLE OXIDOREDUCTASE|Putative NADH-ubiquinone oxidoreductase|Probable oxidoreductase
BUGS0000000570286	-1.78324	-0.834497	1.78324	down	-1.61794	-0.69416	1.61794	down	-1.58282	-0.662498	1.58282	down	-1.36265	-0.446413	1.36265	down	1.49561	0.580737	1.49561	up	1.10216	0.140337	1.10216	up	1.12662	0.171999	1.12662	up	2.03799	1.02715	2.03799	up	Rv0084	hycD	Formate hydrogenlyase, subunit 4	TBFG_10085, TBFG_00085|hycD	TBFG_10085[0]|TBMG_00085[0]|JTY_0088[0]|Rv0084[0]|Mb0087[0]|EBMYCG00000066428[0]|MT0091[0]|BCG_0117[0]	formate hydrogenlyase hycD|putative formate hydrogenlyase|Formate hydrogenlyase, subunit 4|POSSIBLE FORMATE HYDROGENLYASE HYCD (FHL)|Formate hydrogenlyase HycD|Possible formate hydrogenlyase hycD (FHL)
BUGS0000000570684	-1.74747	-0.805265	1.74747	down	-1.6715	-0.741144	1.6715	down	-1.62431	-0.699827	1.62431	down	-1.27965	-0.355753	1.27965	down	1.28478	0.361519	1.28478	up	1.04545	0.0641217	1.04545	up	1.07582	0.105438	1.07582	up	1.64407	0.717272	1.64407	up	Rv0085	Rv0085	Uncharacterized protein Rv0085/MT0092	TBFG_10086, TBFG_00086|hycP	TBFG_10086[0]|TBMG_00086[0]|JTY_0089[0]|Rv0085[0]|Mb0088[0]|EBMYCG00000065668[0]|MT0092[0]|BCG_0118[0]	hydrogenase hycP|putative hydrogenase|Uncharacterized protein Rv0085/MT0092|Uncharacterized protein Mb0088|Putative hydrogenase HycP|Possible hydrogenase hycP
BUGS0000000578151	-1.91708	-0.93891	1.91708	down	-1.9778	-0.983895	1.9778	down	-1.83392	-0.874934	1.83392	down	-1.63406	-0.708462	1.63406	down	-1.24374	-0.314688	1.24374	down	-1.03167	-0.0449853	1.03167	down	1.04534	0.0639753	1.04534	up	1.31383	0.393774	1.31383	up	Rv0086	hycQ	NADH-ubiquinone oxidoreductase, putative	TBFG_10087, TBFG_00087|hycQ	TBFG_10087[0]|TBMG_00087[0]|JTY_0090[0]|Rv0086[0]|Mb0089[0]|EBMYCG00000068737[0]|MT0093[0]|BCG_0119[0]	hydrogenase hycQ|putative hydrogenase|NADH-ubiquinone oxidoreductase, putative|POSSIBLE HYDROGENASE HYCQ|Putative hydrogenase HycQ|Possible hydrogenase hycQ
BUGS0000000577071	-2.9037	-1.53789	2.9037	down	-2.44322	-1.28878	2.44322	down	-1.97387	-0.981028	1.97387	down	-2.54423	-1.34723	2.54423	down	-1.00237	-0.00342178	1.00237	down	1.18847	0.24911	1.18847	up	1.47107	0.556867	1.47107	up	2.5382	1.3438	2.5382	up	Rv0087	hycE	POSSIBLE FORMATE HYDROGENASE HYCE (FHL)	TBFG_10088, TBFG_00088|hycE	TBFG_10088[0]|TBMG_00088[0]|JTY_0091[0]|Rv0087[0]|Mb0090[0]|EBMYCG00000067286[0]|MT0095[0]|BCG_0120[0]	formate hydrogenase hycE|putative formate hydrogenase|POSSIBLE FORMATE HYDROGENASE HYCE (FHL)|NADH-quinone oxidoreductase|Putative formate hydrogenase HycE
BUGS0000000574942	-3.39617	-1.76391	3.39617	down	-3.15998	-1.65992	3.15998	down	-3.5709	-1.83629	3.5709	down	-2.71466	-1.44077	2.71466	down	-2.3228	-1.21587	2.3228	down	1.07474	0.103991	1.07474	up	-1.05145	-0.0723815	1.05145	down	1.1687	0.224905	1.1687	up	Rv0088	Rv0088	Uncharacterized protein Rv0088/MT0096	TBFG_10089, TBFG_00089	TBFG_10089[0]|TBMG_00089[0]|JTY_0092[0]|Rv0088[0]|Mb0091[0]|MRA_0092[0]|MT0096[0]|BCG_0121[0]	hypothetical protein|Uncharacterized protein Rv0088/MT0096|Uncharacterized protein Mb0091|Putative uncharacterized protein|Putative uncharacterized protein BCG_0121
BUGS0000000571798	-1.80625	-0.852995	1.80625	down	-1.49307	-0.578277	1.49307	down	1.10385	0.142548	1.10385	up	-2.06712	-1.04762	2.06712	down	1.24145	0.31203	1.24145	up	1.20976	0.274718	1.20976	up	1.99383	0.995543	1.99383	up	2.56623	1.35965	2.56623	up	Rv0089	Rv0089	Uncharacterized methyltransferase Rv0089/MT0098	TBFG_10090, TBFG_00090	TBFG_10090[0]|TBMG_00090[0]|JTY_0093[0]|Rv0089[0]|Mb0092[0]|MRA_0093[0]|MT0098[0]|BCG_0122[0]	methyltransferase|methyltransferase/methylase|putative methyltransferase/methylase|Uncharacterized methyltransferase Rv0089/MT0098|Uncharacterized methyltransferase Mb0092|Putative methyltransferase|Possible methyltransferase/methylase
BUGS0000000578448	-1.65912	-0.730422	1.65912	down	-1.20527	-0.269356	1.20527	down	1.45955	0.545523	1.45955	up	-2.00922	-1.00664	2.00922	down	1.2238	0.291367	1.2238	up	1.37656	0.461065	1.37656	up	2.42157	1.27594	2.42157	up	2.45889	1.29801	2.45889	up	Rv0090	Rv0090	Uncharacterized protein Rv0090/MT0099	TBFG_10091, TBFG_00091	TBFG_10091[0]|TBMG_00091[0]|JTY_0094[0]|Rv0090[0]|Mb0093[0]|MRA_0094[0]|MT0099[0]|BCG_0123[0]	hypothetical protein|Uncharacterized protein Rv0090/MT0099|Uncharacterized protein Mb0093|Putative membrane protein|Possible membrane protein
BUGS0000000579164	-2.51463	-1.33035	2.51463	down	-1.93254	-0.950497	1.93254	down	1.06316	0.0883527	1.06316	up	-3.05654	-1.6119	3.05654	down	-1.31311	-0.392992	1.31311	down	1.30121	0.379848	1.30121	up	2.67344	1.4187	2.67344	up	2.32771	1.21891	2.32771	up	Rv0091	mtnN	MTA/SAH nucleosidase	TBFG_10092, TBFG_00092|mtn|mtnN	TBFG_10092[0]|TBMG_00092[0]|JTY_0095[0]|Rv0091[0]|Mb0094[0]|EBMYCG00000065103[0]|MT0100[0]|BCG_0124[0]	bifunctional 5'-methylthioadenosine nucleosidase/S-adenosylhomocysteine nucleosidase|bifunctional nucleosidase mtn|putative bifunctional MTA/SAH nucleosidase|MTA/SAH nucleosidase|Putative 5-methylthioadenosine nucleosidase/S-adenosylhomocysteine nucleosidase|Probable bifunctional mta/sah nucleosidase mtn
BUGS0000000575272	-2.2789	-1.18834	2.2789	down	-1.84545	-0.883976	1.84545	down	-1.5703	-0.651044	1.5703	down	-2.33641	-1.22429	2.33641	down	-1.50152	-0.586426	1.50152	down	1.23487	0.30436	1.23487	up	1.45124	0.537291	1.45124	up	1.55603	0.637867	1.55603	up	Rv0092	ctpA	Cation-transporting P-type ATPase A	TBFG_10093, TBFG_00093|ctpA	TBFG_10093[0]|TBMG_00093[0]|JTY_0096[0]|Rv0092[0]|Mb0095[0]|EBMYCG00000065681[0]|MT0101[0]|BCG_0125[0]	cation transporter ATPase A ctpA|cation transporter P-type ATPase A ctpA|putative cation transporter p-type ATPase A|Cation-transporting P-type ATPase A|PROBABLE CATION TRANSPORTER P-TYPE ATPASE A CTPA|Cation transporter p-type ATPase A|Probable cation transporter p-type atpase A ctpA
BUGS0000000573667	-1.89396	-0.921409	1.89396	down	-1.59206	-0.670895	1.59206	down	-1.29463	-0.37254	1.29463	down	-1.89448	-0.921799	1.89448	down	-1.22573	-0.293639	1.22573	down	1.18963	0.250514	1.18963	up	1.46294	0.548869	1.46294	up	1.54559	0.62816	1.54559	up	Rv0093c	Rv0093c	Uncharacterized protein Rv0093c/MT0102	TBFG_10094, TBFG_00094	TBFG_10094[0]|TBMG_00094[0]|JTY_0097[0]|Rv0093c[0]|Mb0096c[0]|MRA_0097[0]|MT0102[0]|BCG_0126c[0]	hypothetical protein|Uncharacterized protein Rv0093c/MT0102|PROBABLE CONSERVED MEMBRANE PROTEIN|Putative conserved membrane protein|Probable conserved membrane protein
BUGS0000000634145	1.56354	0.644814	1.56354	up	1.64496	0.718053	1.64496	up	2.98119	1.57589	2.98119	up	1.56464	0.645831	1.56464	up	3.58094	1.84034	3.58094	up	1.05208	0.0732393	1.05208	up	1.9067	0.931076	1.9067	up	2.28867	1.19451	2.28867	up	Rv0094c	Rv0094c	Putative uncharacterized protein	TBFG_13504, TBFG_03453|TBFG_11604, TBFG_01577|TBFG_10095, TBFG_00095	TBFG_13504[1]|TBFG_11604[1]|TBFG_10095[1]|TBMG_00095[0]|TBMG_03515[0]|TBMG_02406[0]|JTY_3532[2]|JTY_0098[2]|JTY_1600[2]|Rv0094c[0]|Rv1587c[0]|Rv3467[0]|Mb0097c[2]|Mb1613c[2]|Mb3496[2]|MRA_0098[0]|MRA_1598[0]|MRA_3507[0]|MT0103[1]|MT1622.1[1]|MT3572.1[1]|BCG_0127c[2]|BCG_1625c[2]|BCG_3532[2]	hypothetical protein|REP13E12 repeat-containing protein|13E12 repeat family protein|partial REP13E12 repeat protein|Putative uncharacterized protein|Partial REP13E12 repeat protein|Putative uncharacterized protein Mb0097c|Putative uncharacterized protein Mb3496|REP13E12 repeat protein|Putative uncharacterized protein BCG_0127c|Putative uncharacterized protein BCG_3532
BUGS0000000638138	-1.59505	-0.673606	1.59505	down	-1.32399	-0.404891	1.32399	down	-1.08527	-0.118058	1.08527	down	-1.40242	-0.487915	1.40242	down	-1.18882	-0.249527	1.18882	down	1.20473	0.268715	1.20473	up	1.46973	0.555548	1.46973	up	1.17967	0.238387	1.17967	up	Rv0095c	Rv0095c	Putative uncharacterized protein Rv0095c	TBFG_10096, TBFG_00095	TBFG_10096[0]|TBMG_00096[1]|Rv0095c[0]|MRA_0099[0]|MT0104[0]	hypothetical protein|Putative uncharacterized protein Rv0095c|Putative uncharacterized protein
BUGS0000000577426	-2.90566	-1.53887	2.90566	down	-2.15704	-1.10905	2.15704	down	-1.59019	-0.669199	1.59019	down	-2.34997	-1.23264	2.34997	down	1.67132	0.74099	1.67132	up	1.34706	0.42981	1.34706	up	1.82724	0.869667	1.82724	up	3.92756	1.97363	3.92756	up	Rv0096	ppe1	Uncharacterized PPE family protein PPE1	TBFG_10097, TBFG_00096|PPE1|ppe1	TBFG_10097[0]|TBMG_00097[0]|JTY_0100[0]|Rv0096[0]|Mb0099[0]|MRA_0100[0]|MT0105[0]|BCG_0129[0]	PPE family protein|Uncharacterized PPE family protein PPE1|PPE FAMILY PROTEIN
BUGS0000000578112	-2.29949	-1.20132	2.29949	down	-2.04094	-1.02923	2.04094	down	-1.78602	-0.836745	1.78602	down	-1.42675	-0.512733	1.42675	down	1.83917	0.879051	1.83917	up	1.12668	0.172084	1.12668	up	1.2875	0.364571	1.2875	up	2.62403	1.39178	2.62403	up	Rv0097	Rv0097	Putative dioxygenase Rv0097/MT0106	TBFG_10098, TBFG_00097	TBFG_10098[0]|TBMG_00098[0]|JTY_0101[0]|Rv0097[0]|Mb0100[0]|MRA_0101[0]|MT0106[0]|BCG_0130[0]	oxidoreductase|putative oxidoreductase|Putative dioxygenase Rv0097/MT0106|Putative dioxygenase Mb0100|Putative dioxygenase|Possible oxidoreductase
BUGS0000000578120	-2.01698	-1.0122	2.01698	down	-1.53764	-0.620717	1.53764	down	-1.6465	-0.719404	1.6465	down	1.15131	0.20328	1.15131	up	2.26684	1.18068	2.26684	up	1.31174	0.391482	1.31174	up	1.22501	0.292796	1.22501	up	1.96892	0.977405	1.96892	up	Rv0098	Rv0098	Uncharacterized protein Rv0098/MT0107	TBFG_10099, TBFG_00098	TBFG_10099[0]|TBMG_00099[0]|JTY_0102[0]|Rv0098[0]|Mb0101[0]|MRA_0102[0]|MT0107[0]|BCG_0131[0]	hypothetical protein|Uncharacterized protein Rv0098/MT0107|Uncharacterized protein Mb0101|Putative uncharacterized protein|Putative uncharacterized protein BCG_0131
BUGS0000000569380	-1.22423	-0.291881	1.22423	down	-1.15591	-0.209024	1.15591	down	-1.2296	-0.298193	1.2296	down	1.7843	0.835361	1.7843	up	3.45605	1.78912	3.45605	up	1.05911	0.0828567	1.05911	up	-1.00439	-0.00631285	1.00439	down	1.93692	0.953762	1.93692	up	Rv0099	fadD10	POSSIBLE FATTY-ACID-CoA LIGASE FADD10 (FATTY-ACID-CoA SYNTHETASE) (FATTY-ACID-CoA SYNTHASE)	TBFG_10100, TBFG_00099|fadD10	TBFG_10100[0]|TBMG_00100[0]|JTY_0103[0]|Rv0099[0]|Mb0102[0]|EBMYCG00000068020[0]|MT0108[0]|BCG_0132[0]	acyl-CoA synthetase|fatty-acid-CoA ligase fadD10|POSSIBLE FATTY-ACID-CoA LIGASE FADD10 (FATTY-ACID-CoA SYNTHETASE) (FATTY-ACID-CoA SYNTHASE)|POSSIBLE FATTY-ACID-COA LIGASE FADD10 (FATTY-ACID-COA SYNTHETASE) (FATTY-ACID-COA SYNTHASE)|Fatty-acid-CoA ligase FadD10|Possible fatty-acid-CoA ligase fadD10
BUGS0000000576613	-1.05313	-0.0746851	1.05313	down	-1.10227	-0.140473	1.10227	down	-1.0947	-0.130535	1.0947	down	2.12729	1.08902	2.12729	up	3.33569	1.73799	3.33569	up	-1.04666	-0.0657878	1.04666	down	-1.03947	-0.05585	1.03947	down	1.56805	0.64897	1.56805	up	Rv0100	Rv0100	Uncharacterized protein Rv0100/MT0109	TBFG_10101, TBFG_00100	TBFG_10101[0]|TBMG_00101[0]|JTY_0104[0]|Rv0100[0]|Mb0103[0]|MRA_0104[0]|MT0109[0]|BCG_0133[0]	hypothetical protein|Uncharacterized protein Rv0100/MT0109|Uncharacterized protein Mb0103|Putative uncharacterized protein|Putative uncharacterized protein BCG_0133
BUGS0000000576769	-3.66788	-1.87495	3.66788	down	-3.61602	-1.8544	3.61602	down	-3.8259	-1.9358	3.8259	down	-2.03738	-1.02671	2.03738	down	-1.14235	-0.192003	1.14235	down	1.01434	0.0205436	1.01434	up	-1.04308	-0.060853	1.04308	down	1.7835	0.834711	1.7835	up	Rv0101	nrp	PROBABLE PEPTIDE SYNTHETASE NRP (PEPTIDE SYNTHASE)	TBFG_10102, TBFG_00101|nrp|nrp2	TBFG_10102[0]|TBMG_00102[0]|JTY_0105[0]|Rv0101[0]|Mb0104[0]|EBMYCG00000065069[0]|MT0110[0]|BCG_0134[0]	peptide synthetase nrp|putative peptide synthetase|PROBABLE PEPTIDE SYNTHETASE NRP (PEPTIDE SYNTHASE)|Putative peptide synthetase|Peptide synthetase, putative|Probable peptide synthetase nrp
BUGS0000000574007	-1.75015	-0.807475	1.75015	down	-1.78934	-0.839431	1.78934	down	-1.61532	-0.69182	1.61532	down	-1.60631	-0.683754	1.60631	down	-1.67065	-0.740412	1.67065	down	-1.0224	-0.0319567	1.0224	down	1.08347	0.115654	1.08347	up	-1.04005	-0.0566573	1.04005	down	Rv0102	Rv0102	Uncharacterized protein Rv0102/MT0111	TBFG_10103, TBFG_00102	TBFG_10103[0]|TBMG_00103[0]|JTY_0106[0]|Rv0102[0]|Mb0105[0]|MRA_0107[0]|MT0111[0]|BCG_0135[0]	integral membrane protein|hypothetical protein|putative integral membrane protein|Uncharacterized protein Rv0102/MT0111|Uncharacterized protein Mb0105|Putative conserved integral membrane protein|Probable conserved integral membrane protein
BUGS0000000577244	-1.75393	-0.81059	1.75393	down	-1.69893	-0.764629	1.69893	down	-1.66091	-0.731971	1.66091	down	-1.16652	-0.222215	1.16652	down	1.02916	0.0414739	1.02916	up	1.03237	0.0459609	1.03237	up	1.05601	0.078619	1.05601	up	1.20054	0.263689	1.20054	up	Rv0103c	ctpB	Cation-transporting P-type ATPase B	TBFG_10104, TBFG_00103|ctpB	TBFG_10104[0]|TBMG_00104[0]|JTY_0107[0]|Rv0103c[0]|Mb0106c[0]|EBMYCG00000068478[0]|MT0112[0]|BCG_0136c[0]	cation transporter ATPase B ctpB|cation-transporter P-type ATPase B ctpB|putative cation-transporter P-type ATPase B|Cation-transporting P-type ATPase B|Probable cation-transporter P-type atpase B ctpB
BUGS0000000578505	-2.32704	-1.2185	2.32704	down	-1.7441	-0.802482	1.7441	down	1.88484	0.914442	1.88484	up	-2.81864	-1.495	2.81864	down	1.41689	0.502724	1.41689	up	1.33424	0.416015	1.33424	up	4.3861	2.13294	4.3861	up	3.99369	1.99772	3.99369	up	Rv0104	Rv0104	Uncharacterized protein Rv0104/MT0113	TBFG_10105, TBFG_00104	TBFG_10105[0]|TBMG_00105[0]|JTY_0108[0]|Rv0104[0]|Mb0107[0]|MRA_0109[0]|MT0113[0]|BCG_0137[0]	hypothetical protein|Uncharacterized protein Rv0104/MT0113|Putative uncharacterized protein Mb0107|Putative uncharacterized protein|Putative uncharacterized protein BCG_0137
BUGS0000000634454	-3.08982	-1.62752	3.08982	down	-2.11802	-1.08271	2.11802	down	2.18663	1.12871	2.18663	up	-3.87478	-1.95411	3.87478	down	1.87963	0.910452	1.87963	up	1.45883	0.54481	1.45883	up	6.75632	2.75624	6.75632	up	7.28317	2.86457	7.28317	up	Rv0105c	rpmB1	50S ribosomal protein L28-1	rpmB|rpmB1	TBFG_10106[0]|TBMG_00106[0]|JTY_0109[0]|Rv0105c[0]|Mb0108c[0]|EBMYCG00000067021[0]|MT0114[0]|BCG_0138c[0]	50S ribosomal protein L28|50S ribosomal protein rpmB1|50S ribosomal protein L28-1|Ribosomal protein L28|Probable 50s ribosomal protein L28-1 rpmB1
BUGS0000000569041	-2.13497	-1.09422	2.13497	down	-1.71216	-0.775822	1.71216	down	1.22484	0.29259	1.22484	up	-2.52228	-1.33473	2.52228	down	1.60241	0.680243	1.60241	up	1.24694	0.318394	1.24694	up	2.61499	1.38681	2.61499	up	4.04173	2.01497	4.04173	up	Rv0106	Rv0106	Uncharacterized protein Rv0106/MT0115	TBFG_10107, TBFG_00105	TBFG_10107[0]|TBMG_00107[0]|JTY_0110[0]|Rv0106[0]|Mb0109[0]|MRA_0111[0]|MT0115[0]|BCG_0139[0]	hypothetical protein|Uncharacterized protein Rv0106/MT0115|Uncharacterized protein Mb0109|Putative uncharacterized protein|Putative uncharacterized protein BCG_0139
BUGS0000000633375	1.20663	0.270987	1.20663	up	1.42433	0.510288	1.42433	up	1.60075	0.678744	1.60075	up	-1.73932	-0.798524	1.73932	down	-1.1121	-0.153291	1.1121	down	1.18042	0.239301	1.18042	up	1.32662	0.407757	1.32662	up	1.56399	0.645233	1.56399	up	Rv0107c	ctpI	Probable cation-transporting ATPase I	TBFG_10108, TBFG_00106|ctpI|ctpI2	TBFG_10108[0]|TBMG_00108[0]|JTY_0111[0]|Rv0107c[0]|Mb0111c[0]|EBMYCG00000064865[0]|MT0116[0]|BCG_0140c[0]	cation transporter ATPase I ctpI|cation-transporting ATPase|putative cation-transporter ATPase I|Probable cation-transporting ATPase I|PROBABLE CATION-TRANSPORTER ATPASE I CTPI|Cation-transporter ATPase I CtpI|Probable cation-transporter atpase I ctpI
BUGS0000000574920	-1.0083	-0.01192	1.0083	down	1.00454	0.00653887	1.00454	up	1.00981	0.0140805	1.00981	up	-1.48833	-0.573693	1.48833	down	1.02228	0.0317836	1.02228	up	1.01288	0.0184588	1.01288	up	1.01819	0.0260005	1.01819	up	1.52148	0.605477	1.52148	up	Rv0108c	Rv0108c	Putative uncharacterized protein	TBFG_10109, TBFG_00107	TBFG_10109[0]|TBMG_00109[0]|JTY_0112[0]|Rv0108c[0]|Mb0112c[0]|MRA_0114[0]|MT0117[0]|BCG_0141c[0]	hypothetical protein|Putative uncharacterized protein|Putative uncharacterized protein Mb0112c|Putative uncharacterized protein BCG_0141c
BUGS0000000577014	1.0057	0.00819445	1.0057	up	1.10956	0.149993	1.10956	up	1.14833	0.199533	1.14833	up	-1.11153	-0.152547	1.11153	down	1.02318	0.0330591	1.02318	up	1.10328	0.141798	1.10328	up	1.14182	0.191338	1.14182	up	1.13729	0.185606	1.13729	up	Rv0109	PE_PGRS1	PE-PGRS FAMILY PROTEIN	TBFG_10110, TBFG_00108|PE_PGRS1	TBFG_10110[0]|TBMG_00110[0]|JTY_0113[0]|Rv0109[0]|Mb0113[0]|MRA_0115[0]|MT0118[0]|BCG_0142[0]	PE-PGRS family protein|PE-PGRS FAMILY PROTEIN|PE_PGRS family protein
BUGS0000000637840	-1.98015	-0.985608	1.98015	down	-1.67646	-0.745414	1.67646	down	-1.36836	-0.452447	1.36836	down	-2.32086	-1.21466	2.32086	down	-1.58159	-0.661376	1.58159	down	1.18115	0.240194	1.18115	up	1.4471	0.533161	1.4471	up	1.46742	0.553282	1.46742	up	Rv0110	Rv0110	PROBABLE CONSERVED INTEGRAL MEMBRANE PROTEIN	TBFG_10111, TBFG_00109	TBFG_10111[0]|TBMG_00111[0]|JTY_0114[0]|Rv0110[0]|Mb0114[0]|MRA_0116[0]|MT0119[0]|BCG_0143[0]	integral membrane protein|hypothetical protein|putative integral membrane protein|PROBABLE CONSERVED INTEGRAL MEMBRANE PROTEIN|Rhomboid family protein|Probable conserved integral membrane protein
BUGS0000000578039	-3.09083	-1.628	3.09083	down	-2.23224	-1.15849	2.23224	down	-1.8472	-0.885341	1.8472	down	-6.3334	-2.66298	6.3334	down	-6.34024	-2.66454	6.34024	down	1.38463	0.469502	1.38463	up	1.67325	0.742654	1.67325	up	-1.00108	-0.00155735	1.00108	down	Rv0111	Rv0111	POSSIBLE TRANSMEMBRANE ACYLTRANSFERASE	TBFG_10112, TBFG_00110	TBFG_10112[0]|TBMG_00112[0]|JTY_0115[0]|Rv0111[0]|Mb0115[0]|MRA_0117[0]|MT0120[0]|BCG_0144[0]	transmembrane acyltransferase|putative transmembrane acyltransferase|POSSIBLE TRANSMEMBRANE ACYLTRANSFERASE|Putative transmembrane acyltransferase|Acetyltransferase, putative|Possible transmembrane acyltransferase
BUGS0000000636077	-1.67854	-0.747208	1.67854	down	-1.3978	-0.483157	1.3978	down	-1.23003	-0.298691	1.23003	down	-1.57829	-0.658365	1.57829	down	-1.07618	-0.105925	1.07618	down	1.20085	0.264051	1.20085	up	1.36464	0.448517	1.36464	up	1.46656	0.55244	1.46656	up	Rv0112	gca	GDP-D-mannose dehydratase, putative	TBFG_10113, TBFG_00111|gca	TBFG_10113[0]|TBMG_00113[0]|JTY_0116[0]|Rv0112[0]|Mb0116[0]|EBMYCG00000065004[0]|MT0121[0]|BCG_0145[0]	GDP-mannose 4,6-dehydratase gca|putative gdp-mannose 4,6-dehydratase|GDP-D-mannose dehydratase, putative|POSSIBLE GDP-MANNOSE 4,6-DEHYDRATASE GCA (GDP-D-MANNOSE DEHYDRATASE)|Putative GDP-D-mannose dehydratase|Possible gdp-mannose 4,6-dehydratase gca
BUGS0000000570699	-2.01263	-1.00908	2.01263	down	-1.70147	-0.766783	1.70147	down	-1.46335	-0.549273	1.46335	down	-1.54826	-0.63065	1.54826	down	-1.05223	-0.0734434	1.05223	down	1.18288	0.242299	1.18288	up	1.37536	0.459809	1.37536	up	1.47142	0.557207	1.47142	up	Rv0113	gmhA	Phosphoheptose isomerase	TBFG_10114, TBFG_00112|gmhA|gmhB	TBFG_10114[0]|TBMG_00114[0]|JTY_0117[0]|Rv0113[0]|Mb0117[0]|EBMYCG00000064847[0]|MT0122.1[0]|BCG_0146[0]	phosphoheptose isomerase|sedoheptulose-7-phosphate isomerase gmhA|putative phosphoheptose isomerase|Phosphoheptose isomerase|D,D-heptose 1,7-bisphosphate phosphatase
BUGS0000000578199	-2.06949	-1.04927	2.06949	down	-1.8476	-0.885656	1.8476	down	-1.06412	-0.0896549	1.06412	down	-2.75472	-1.4619	2.75472	down	-1.01509	-0.0216122	1.01509	down	1.12009	0.163618	1.12009	up	1.9448	0.959619	1.9448	up	2.71376	1.44029	2.71376	up	Rv0115	hddA	LmbP protein, putative	TBFG_10116, TBFG_00114|hddA	TBFG_10116[1]|TBMG_00116[1]|JTY_0119[1]|Rv0115[1]|Mb0119[0]|EBMYCG00000066186[1]|MT0123[1]|BCG_0149[1]	D-alpha-D-heptose-7-phosphate kinase hddA|putative sugar kinase|LmbP protein, putative|POSSIBLE SUGAR KINASE|D-alpha-D-heptose-7-phosphate kinase HddA|Possible sugar kinase
BUGS0000000578981	-1.00134	-0.00193071	1.00134	down	1.13276	0.179839	1.13276	up	1.20774	0.272315	1.20774	up	1.06981	0.0973592	1.06981	up	1.21005	0.275069	1.21005	up	1.13427	0.18177	1.13427	up	1.20936	0.274245	1.20936	up	1.13109	0.17771	1.13109	up	Rv0116c	Rv0116c	POSSIBLE CONSERVED MEMBRANE PROTEIN	TBFG_10117, TBFG_00115	TBFG_10117[0]|TBMG_00117[0]|JTY_0120[0]|Rv0116c[0]|Mb0120c[0]|MRA_0123[0]|MT0125[0]|BCG_0150c[0]	hypothetical protein|POSSIBLE CONSERVED MEMBRANE PROTEIN|Putative conserved membrane protein|Putative uncharacterized protein|Possible conserved membrane protein
BUGS0000000579341	-1.49297	-0.578184	1.49297	down	-1.24916	-0.320954	1.24916	down	1.56186	0.643269	1.56186	up	-1.53969	-0.622641	1.53969	down	1.67669	0.745615	1.67669	up	1.19518	0.25723	1.19518	up	2.33181	1.22145	2.33181	up	2.58158	1.36826	2.58158	up	Rv0117	oxyS	OXIDATIVE STRESS RESPONSE REGULATORY PROTEIN OXYS	TBFG_10118, TBFG_00116|oxyS	TBFG_10118[0]|TBMG_00118[0]|JTY_0121[0]|Rv0117[0]|Mb0121[0]|EBMYCG00000065704[0]|MT0125.1[0]|BCG_0151[0]	oxidative stress response regulatory protein oxyS|oxidative stress response regulatory protein|OXIDATIVE STRESS RESPONSE REGULATORY PROTEIN OXYS|Oxidative stress response regulatory protein OxyS|Transcriptional regulator, LysR family|Oxidative stress response regulatory protein oxyS
BUGS0000000568871	1.11041	0.151098	1.11041	up	1.10972	0.150191	1.10972	up	1.30378	0.382706	1.30378	up	1.32041	0.400991	1.32041	up	4.52602	2.17824	4.52602	up	-1.00063	-0.000907421	1.00063	down	1.17414	0.231607	1.17414	up	3.42772	1.77725	3.42772	up	Rv0118c	oxcA	Oxalyl-CoA decarboxylase	TBFG_10119, TBFG_00117|oxcA	TBFG_10119[0]|TBMG_00119[0]|JTY_0122[0]|Rv0118c[0]|Mb0122c[0]|MRA_0125[0]|MT0126[0]|BCG_0152c[0]	putative oxalyl-CoA decarboxylase|oxalyl-CoA decarboxylase oxcA|Oxalyl-CoA decarboxylase|PROBABLE OXALYL-COA DECARBOXYLASE OXCA|Putative uncharacterized protein|Probable oxalyl-CoA decarboxylase oxcA
BUGS0000000636239	-1.33102	-0.412536	1.33102	down	-1.24151	-0.312093	1.24151	down	1.33747	0.419506	1.33747	up	-1.61361	-0.690292	1.61361	down	1.69708	0.763057	1.69708	up	1.0721	0.100442	1.0721	up	1.7802	0.832042	1.7802	up	2.73843	1.45335	2.73843	up	Rv0119	fadD7	PROBABLE FATTY-ACID-CoA LIGASE FADD7 (FATTY-ACID-CoA SYNTHETASE) (FATTY-ACID-CoA SYNTHASE)	TBFG_10120, TBFG_00118|fadD7	TBFG_10120[1]|TBMG_00120[0]|JTY_0123[0]|Rv0119[0]|Mb0123[0]|EBMYCG00000067061[0]|MT0127[0]|BCG_0153[0]	acyl-CoA synthetase|fatty-acid-CoA ligase fadD7|PROBABLE FATTY-ACID-CoA LIGASE FADD7 (FATTY-ACID-CoA SYNTHETASE) (FATTY-ACID-CoA SYNTHASE)|PROBABLE FATTY-ACID-COA LIGASE FADD7 (FATTY-ACID-COA SYNTHETASE) (FATTY-ACID-COA SYNTHASE)|Fatty-acid-CoA ligase FadD7|Coenzyme A synthetase, putative|Probable fatty-acid-CoA ligase fadD7
BUGS0000000570046	1.35943	0.443005	1.35943	up	1.37182	0.456095	1.37182	up	1.5792	0.659195	1.5792	up	-1.09213	-0.127151	1.09213	down	1.39379	0.479008	1.39379	up	1.00911	0.0130897	1.00911	up	1.16166	0.21619	1.16166	up	1.5222	0.606159	1.5222	up	Rv0120c	Rv0120c	Elongation factor G-like protein	TBFG_10121, TBFG_00119, fusA|fusA2b|fusA2a|fusA2	TBFG_10121[0]|TBMG_00121[0]|JTY_0124[0]|Rv0120c[0]|Mb0125c[0]|EBMYCG00000067347[0]|MT0128[0]|BCG_0154c[0]	elongation factor G|elongation factor G fusA2|Elongation factor G-like protein|PROBABLE ELONGATION FACTOR G FUSA2A|Translation elongation factor EF-G|Probable elongation factor g fusA2b [second part]
BUGS0000000576348	-1.88631	-0.915565	1.88631	down	-1.38666	-0.471613	1.38666	down	1.04862	0.0684853	1.04862	up	-2.62743	-1.39365	2.62743	down	-1.67862	-0.747278	1.67862	down	1.36032	0.443951	1.36032	up	1.97801	0.98405	1.97801	up	1.56523	0.646373	1.56523	up	Rv0121c	Rv0121c	Putative uncharacterized protein	TBFG_10122, TBFG_00120	TBFG_10122[0]|TBMG_00122[0]|JTY_0125[0]|Rv0121c[0]|Mb0126c[0]|MRA_0128[0]|MT0129[0]|BCG_0155c[0]	hypothetical protein|F420-dependent enzyme|Putative uncharacterized protein|Putative uncharacterized protein Mb0126c|Putative uncharacterized protein BCG_0155c
BUGS0000000574388	-1.6615	-0.732483	1.6615	down	-1.37391	-0.458283	1.37391	down	2.33461	1.22318	2.33461	up	-2.54699	-1.34879	2.54699	down	1.5391	0.622086	1.5391	up	1.20932	0.274199	1.20932	up	3.87895	1.95566	3.87895	up	3.92007	1.97088	3.92007	up	Rv0122	Rv0122	Putative uncharacterized protein	TBFG_10123, TBFG_00121	TBFG_10123[0]|TBMG_00123[0]|JTY_0126[0]|Rv0122[0]|Mb0127[0]|MRA_0129[0]|MT0130[0]|BCG_0156[0]	hypothetical protein|Putative uncharacterized protein|Putative uncharacterized protein Mb0127|Putative uncharacterized protein BCG_0156
BUGS0000000570858	-1.07821	-0.108636	1.07821	down	-1.04735	-0.0667396	1.04735	down	1.08973	0.123975	1.08973	up	-1.47764	-0.563296	1.47764	down	1.00526	0.00756502	1.00526	up	1.02947	0.0418968	1.02947	up	1.17496	0.232612	1.17496	up	1.48541	0.570861	1.48541	up	Rv0123	Rv0123	DNA-binding protein, CopG family	TBFG_10124, TBFG_00122	TBFG_10124[0]|TBMG_00124[0]|JTY_0127[0]|Rv0123[0]|Mb0128[0]|MRA_0130[0]|MT0131[0]|BCG_0157[0]	hypothetical protein|DNA-binding protein, CopG family|Putative uncharacterized protein Mb0128|Putative uncharacterized protein|Putative uncharacterized protein BCG_0157
BUGS0000000634382	1.62573	0.701092	1.62573	up	1.14315	0.193017	1.14315	up	1.05996	0.0840106	1.05996	up	1.86773	0.901284	1.86773	up	1.35173	0.434811	1.35173	up	-1.42215	-0.508075	1.42215	down	-1.53377	-0.617081	1.53377	down	-1.38173	-0.466474	1.38173	down	Rv0124	PE_PGRS2	PE-PGRS FAMILY PROTEIN	TBFG_11425, TBFG_01402|PE_PGRS25	TBFG_11425[0]|Rv1396c[0]|MRA_1405[0]|MT1440.1[0]	PE-PGRS family protein|PE-PGRS FAMILY PROTEIN
BUGS0000000576186	-1.43384	-0.519879	1.43384	down	-1.402	-0.487481	1.402	down	-1.55773	-0.639441	1.55773	down	-1.30186	-0.380576	1.30186	down	-1.65531	-0.727104	1.65531	down	1.02271	0.0323982	1.02271	up	-1.08641	-0.119562	1.08641	down	-1.2715	-0.346529	1.2715	down	Rv0125	pepA	PROBABLE SERINE PROTEASE PEPA (SERINE PROTEINASE) (MTB32A)	TBFG_10126, TBFG_00124|pepA	TBFG_10126[0]|TBMG_00126[0]|JTY_0129[0]|Rv0125[0]|Mb0130[0]|EBMYCG00000067790[0]|MT0133[0]|BCG_0159[0]	serine protease pepA|putative serine protease|PROBABLE SERINE PROTEASE PEPA (SERINE PROTEINASE) (MTB32A)|PROBABLE SERINE PROTEASE PEPA|Putative serine protease|Probable serine protease pepA
BUGS0000000633386	-1.11006	-0.150634	1.11006	down	-1.02472	-0.0352311	1.02472	down	1.09323	0.128597	1.09323	up	-1.28203	-0.358432	1.28203	down	-1.1553	-0.208269	1.1553	down	1.08328	0.115403	1.08328	up	1.21355	0.279231	1.21355	up	1.10969	0.150163	1.10969	up	Rv0126	treS	Alpha-amylase family protein	TBFG_10127, TBFG_00125|treS	TBFG_10127[0]|TBMG_00127[0]|JTY_0130[0]|Rv0126[0]|Mb0131[0]|EBMYCG00000064882[0]|MT0134[0]|BCG_0160[0]	trehalose synthase treS|trehalose synthase|Alpha-amylase family protein|TREHALOSE SYNTHASE TRES|Trehalose synthase TreS|Trehalose synthase treS
BUGS0000000569103	-1.93019	-0.948741	1.93019	down	-1.87779	-0.909032	1.87779	down	-1.46354	-0.549462	1.46354	down	-2.29169	-1.19641	2.29169	down	-1.69993	-0.765473	1.69993	down	1.02791	0.0397096	1.02791	up	1.31885	0.39928	1.31885	up	1.34811	0.430937	1.34811	up	Rv0127	Rv0127	Putative uncharacterized protein	TBFG_10128, TBFG_00126|pep2	TBFG_10128[0]|TBMG_00128[0]|JTY_0131[0]|Rv0127[0]|Mb0132[0]|MRA_0134[0]|MT0135[0]|BCG_0161[0]	hypothetical protein|Putative uncharacterized protein|Putative uncharacterized protein Mb0132|Pep2 protein|Putative uncharacterized protein BCG_0161
BUGS0000000577571	-2.33463	-1.22319	2.33463	down	-1.81138	-0.857089	1.81138	down	-1.20791	-0.272514	1.20791	down	-2.78212	-1.47618	2.78212	down	-1.6239	-0.699464	1.6239	down	1.28887	0.366104	1.28887	up	1.93278	0.950679	1.93278	up	1.71323	0.776719	1.71323	up	Rv0128	Rv0128	PROBABLE CONSERVED TRANSMEMBRANE PROTEIN	TBFG_10129, TBFG_00127	TBFG_10129[0]|TBMG_00129[0]|JTY_0132[0]|Rv0128[0]|Mb0133[0]|MRA_0135[0]|MT0136[0]|BCG_0162[0]	transmembrane protein|hypothetical protein|putative transmembrane protein|PROBABLE CONSERVED TRANSMEMBRANE PROTEIN|Putative conserved transmembrane protein|Probable conserved transmembrane protein
BUGS0000000572227	-5.15816	-2.36686	5.15816	down	-5.1015	-2.35092	5.1015	down	-5.60542	-2.48682	5.60542	down	-5.61455	-2.48917	5.61455	down	-5.91717	-2.56491	5.91717	down	1.01111	0.0159364	1.01111	up	-1.08671	-0.119967	1.08671	down	-1.0539	-0.0757375	1.0539	down	Rv0129c	fbpC	Antigen 85-C	TBFG_10130, TBFG_00128|fbpC	TBFG_10130[0]|TBMG_00130[0]|JTY_0133[0]|Rv0129c[0]|Mb0134c[0]|EBMYCG00000068657[0]|MT0137[0]|BCG_0163c[0]	secreted antigen 85-C fbpC (fibronectin-binding protein C)|secreted fibronectin-binding protein C antigen 85-C fbpC|secreted antigen 85-C|Antigen 85-C|Secreted antigen 86-C FbpC|Secreted antigen 85-c fbpC (85C)
BUGS0000000569683	-1.85204	-0.889118	1.85204	down	-1.62586	-0.701199	1.62586	down	1.1314	0.178112	1.1314	up	-2.13709	-1.09564	2.13709	down	1.21029	0.275356	1.21029	up	1.13912	0.187919	1.13912	up	2.09541	1.06723	2.09541	up	2.5865	1.371	2.5865	up	Rv0130	Rv0130	Probable enoyl-CoA hydratase 1	TBFG_10131, TBFG_00129	TBFG_10131[0]|TBMG_00131[0]|JTY_0134[0]|Rv0130[0]|Mb0135[0]|MRA_0137[0]|MT0138[0]|BCG_0164[0]	hypothetical protein|Probable enoyl-CoA hydratase 1|Putative uncharacterized protein|Putative uncharacterized protein BCG_0164
BUGS0000000580525	-1.54785	-0.630264	1.54785	down	-1.34819	-0.43102	1.34819	down	1.31661	0.396829	1.31661	up	-1.90364	-0.928757	1.90364	down	1.37267	0.456989	1.37267	up	1.1481	0.199244	1.1481	up	2.03791	1.02709	2.03791	up	2.61307	1.38575	2.61307	up	Rv0131c	fadE1	Acyl-CoA dehydrogenase, putative	TBFG_10132, TBFG_00130|fadE1	TBFG_10132[0]|TBMG_00132[0]|JTY_0135[0]|Rv0131c[0]|Mb0136c[0]|EBMYCG00000068406[0]|MT0139[0]|BCG_0165c[0]	acyl-CoA dehydrogenase fadE1|putative acyl-CoA dehydrogenase|Acyl-CoA dehydrogenase, putative|PROBABLE ACYL-CoA DEHYDROGENASE FADE1|Acyl-CoA dehydrogenase FadE1|Probable acyl-CoA dehydrogenase fadE1
BUGS0000000574307	-2.1399	-1.09754	2.1399	down	-1.61665	-0.69301	1.61665	down	1.7126	0.776191	1.7126	up	-2.78338	-1.47684	2.78338	down	1.57558	0.655887	1.57558	up	1.32366	0.404532	1.32366	up	3.6648	1.87373	3.6648	up	4.38546	2.13273	4.38546	up	Rv0132c	fgd2	PUTATIVE F420-DEPENDENT GLUCOSE-6-PHOSPHATE DEHYDROGENASE FGD2	TBFG_10133, TBFG_00131|fgd2	TBFG_10133[0]|TBMG_00133[0]|JTY_0136[0]|Rv0132c[0]|Mb0137c[0]|EBMYCG00000066983[0]|MT0140[0]|BCG_0166c[0]	F420-dependent glucose-6-phosphate dehydrogenase fgd2|putative F420-dependant glucose-6-phosphate dehydrogenase|PUTATIVE F420-DEPENDENT GLUCOSE-6-PHOSPHATE DEHYDROGENASE FGD2|PUTATIVE F420-DEPENDANT GLUCOSE-6-PHOSPHATE DEHYDROGENASE FGD2|Putative f420-dependent glucose-6-phosphate dehydrogenase Fgd2|Glucose-6-phosphate dehydrogenase, F420-dependent, putative|Putative f420-dependant glucose-6-phos…
BUGS0000000580102	-1.84791	-0.885893	1.84791	down	-1.77943	-0.831412	1.77943	down	-1.77061	-0.82425	1.77061	down	-1.79421	-0.843345	1.79421	down	-1.73686	-0.796477	1.73686	down	1.03849	0.0544806	1.03849	up	1.04365	0.0616431	1.04365	up	1.03302	0.0468678	1.03302	up	Rv0133	Rv0133	PROBABLE ACETYLTRANSFERASE	TBFG_10134, TBFG_00132	TBFG_10134[0]|TBMG_00134[0]|JTY_0137[0]|Rv0133[0]|Mb0138[0]|MRA_0140[0]|MT0141[0]|BCG_0167[0]	acetyltransferase|putative acetyltransferase|PROBABLE ACETYLTRANSFERASE|PUTATIVE ACETYLTRANSFERASE|Putative puromycin N-acetyltransferase|Putative acetyltransferase
BUGS0000000580598	-1.11933	-0.162639	1.11933	down	-1.19783	-0.260427	1.19783	down	-1.25603	-0.328872	1.25603	down	1.87909	0.910035	1.87909	up	1.78512	0.83602	1.78512	up	-1.07013	-0.0977888	1.07013	down	-1.12213	-0.166234	1.12213	down	-1.05264	-0.0740151	1.05264	down	Rv0134	ephF	Epoxide hydrolase	TBFG_10135, TBFG_00133|ephF	TBFG_10135[0]|TBMG_00135[0]|JTY_0140[0]|Rv0134[0]|Mb0139-4[0]|EBMYCG00000068703[0]|MT0142[0]|BCG_0170[0]	epoxide hydrolase ephF|pseudo|Epoxide hydrolase|Epoxide hydrolase EphF
BUGS0000000579636	-1.24245	-0.313186	1.24245	down	-1.23395	-0.303286	1.23395	down	-1.28665	-0.363618	1.28665	down	1.75514	0.811584	1.75514	up	1.70645	0.771001	1.70645	up	1.00689	0.00990009	1.00689	up	-1.03557	-0.0504317	1.03557	down	-1.02853	-0.0405831	1.02853	down	Rv0134	ephF	Epoxide hydrolase	TBFG_10135, TBFG_00133|ephF	TBFG_10135[0]|TBMG_00135[0]|JTY_0138[0]|Rv0134[0]|Mb0139-1[0]|EBMYCG00000068703[0]|MT0142[0]|BCG_0168[0]	epoxide hydrolase ephF|pseudo|Epoxide hydrolase|Epoxide hydrolase EphF
BUGS0000000575508	1.75155	0.808632	1.75155	up	1.90109	0.926825	1.90109	up	2.22565	1.15423	2.22565	up	2.09324	1.06574	2.09324	up	3.11424	1.63888	3.11424	up	1.08537	0.118193	1.08537	up	1.27067	0.345593	1.27067	up	1.48776	0.573141	1.48776	up	Rv0135c	Rv0135c	POSSIBLE TRANSCRIPTIONAL REGULATORY PROTEIN	TBFG_10136, TBFG_00134	TBFG_10136[0]|TBMG_00136[0]|JTY_0141[0]|Rv0135c[0]|Mb0140c[0]|MRA_0142[0]|MT0143[0]|BCG_0171c[0]	transcriptional regulator|putative transcriptional regulatory protein|POSSIBLE TRANSCRIPTIONAL REGULATORY PROTEIN|Putative transcriptional regulatory protein|Possible transcriptional regulatory protein
BUGS0000000568340	1.35185	0.434937	1.35185	up	1.6248	0.70026	1.6248	up	3.43317	1.77954	3.43317	up	1.15592	0.209035	1.15592	up	2.67867	1.42152	2.67867	up	1.20191	0.265323	1.20191	up	2.5396	1.3446	2.5396	up	2.31736	1.21248	2.31736	up	Rv0136	cyp138	Putative cytochrome P450 138	TBFG_10137, TBFG_00135|cyp138	TBFG_10137[0]|TBMG_00137[0]|JTY_0142[0]|Rv0136[0]|Mb0141[0]|EBMYCG00000065885[0]|MT0144[0]|BCG_0172[0]	cytochrome P450 138 cyp138|putative cytochrome p450 138|Putative cytochrome P450 138|Putative cytochrome p450 138 CYP138|Probable cytochrome p450 138 cyp138
BUGS0000000571307	-1.0589	-0.0825629	1.0589	down	1.15481	0.207653	1.15481	up	1.85845	0.8941	1.85845	up	-1.37695	-0.461473	1.37695	down	1.62773	0.702857	1.62773	up	1.22282	0.290216	1.22282	up	1.96791	0.976663	1.96791	up	2.24129	1.16433	2.24129	up	Rv0137c	msrA	Peptide methionine sulfoxide reductase msrA	TBFG_10138, TBFG_00136|msrA	TBFG_10138[0]|TBMG_00138[0]|JTY_0143[0]|Rv0137c[0]|Mb0142c[0]|EBMYCG00000068354[0]|MT0145[0]|BCG_0173c[0]	methionine sulfoxide reductase A|peptide methionine sulfoxide reductase msrA|Peptide methionine sulfoxide reductase msrA
BUGS0000000580349	1.29272	0.370406	1.29272	up	1.39353	0.478743	1.39353	up	2.11802	1.08271	2.11802	up	1.2323	0.301359	1.2323	up	1.96588	0.975173	1.96588	up	1.07798	0.108337	1.07798	up	1.63842	0.712307	1.63842	up	1.59528	0.673814	1.59528	up	Rv0138	Rv0138	Putative uncharacterized protein	TBFG_10139, TBFG_00137	TBFG_10139[0]|TBMG_00139[0]|JTY_0144[0]|Rv0138[0]|Mb0143[1]|MRA_0145[0]|MT0146[0]|BCG_0174[0]	hypothetical protein|Putative uncharacterized protein|Putative uncharacterized protein Mb0143|Putative uncharacterized protein BCG_0174
BUGS0000000569427	-1.34876	-0.431638	1.34876	down	-1.23979	-0.310099	1.23979	down	1.05907	0.0828047	1.05907	up	-1.61388	-0.690532	1.61388	down	-1.11265	-0.154004	1.11265	down	1.0879	0.12154	1.0879	up	1.42844	0.514443	1.42844	up	1.45048	0.536528	1.45048	up	Rv0139	Rv0139	Dihydroflavonol 4-reductase-related protein	TBFG_10140, TBFG_00138	TBFG_10140[0]|TBMG_00140[0]|JTY_0145[0]|Rv0139[0]|Mb0144[0]|MRA_0146[0]|MT0147[0]|BCG_0175[0]	oxidoreductase|putative oxidoreductase|Dihydroflavonol 4-reductase-related protein|PUTATIVE OXIDOREDUCTASE|Putative oxidoreductase
BUGS0000000577389	3.19516	1.67589	3.19516	up	2.7286	1.44816	2.7286	up	2.86569	1.51888	2.86569	up	5.47758	2.45354	5.47758	up	4.23781	2.08332	4.23781	up	-1.17099	-0.227726	1.17099	down	-1.11497	-0.157006	1.11497	down	-1.29255	-0.370221	1.29255	down	Rv0140	Rv0140	Putative uncharacterized protein	TBFG_10141, TBFG_00139	TBFG_10141[0]|TBMG_00141[0]|JTY_0146[0]|Rv0140[0]|Mb0145[0]|MRA_0147[0]|MT0148[0]|BCG_0176[0]	hypothetical protein|Putative uncharacterized protein|Putative uncharacterized protein Mb0145|Putative uncharacterized protein BCG_0176
BUGS0000000572799	1.48676	0.572175	1.48676	up	1.60039	0.678422	1.60039	up	1.6368	0.710881	1.6368	up	1.77954	0.831503	1.77954	up	2.14684	1.10221	2.14684	up	1.07642	0.106247	1.07642	up	1.10092	0.138706	1.10092	up	1.2064	0.270709	1.2064	up	Rv0141c	Rv0141c	Putative uncharacterized protein	TBFG_10142, TBFG_00140	TBFG_10142[0]|TBMG_00142[0]|JTY_0147[0]|Rv0141c[0]|Mb0146c[0]|MRA_0148[0]|MT0149[0]|BCG_0177c[0]	hypothetical protein|Putative uncharacterized protein|Putative uncharacterized protein Mb0146c|Putative uncharacterized protein BCG_0177c
BUGS0000000572770	1.83188	0.873323	1.83188	up	2.15422	1.10717	2.15422	up	2.36575	1.2423	2.36575	up	1.63965	0.713391	1.63965	up	2.14428	1.1005	2.14428	up	1.17596	0.233844	1.17596	up	1.29144	0.368977	1.29144	up	1.30777	0.387105	1.30777	up	Rv0142	Rv0142	Putative uncharacterized protein	TBFG_10143, TBFG_00141	TBFG_10143[0]|TBMG_00143[0]|JTY_0148[0]|Rv0142[0]|Mb0147[0]|MRA_0149[0]|MT0150[0]|BCG_0178[0]	hypothetical protein|Putative uncharacterized protein|Putative uncharacterized protein Mb0147|Putative uncharacterized protein BCG_0178
BUGS0000000568920	-1.05362	-0.0753527	1.05362	down	-1.06347	-0.0887804	1.06347	down	1.08207	0.113797	1.08207	up	1.00986	0.0141554	1.00986	up	1.03819	0.0540729	1.03819	up	-1.00935	-0.0134277	1.00935	down	1.14009	0.18915	1.14009	up	1.02806	0.0399175	1.02806	up	Rv0143c	Rv0143c	PROBABLE CONSERVED TRANSMEMBRANE PROTEIN	TBFG_10144, TBFG_00142	TBFG_10144[0]|TBMG_00144[0]|JTY_0149[0]|Rv0143c[0]|Mb0148c[0]|MRA_0150[0]|MT0151[0]|BCG_0179c[0]	transmembrane protein|hypothetical protein|putative transmembrane protein|PROBABLE CONSERVED TRANSMEMBRANE PROTEIN|Chloride channel|Probable conserved transmembrane protein
BUGS0000000573330	1.12141	0.165309	1.12141	up	1.02863	0.040719	1.02863	up	1.03123	0.0443673	1.03123	up	1.18838	0.248997	1.18838	up	1.25241	0.324708	1.25241	up	-1.0902	-0.12459	1.0902	down	-1.08744	-0.120942	1.08744	down	1.05388	0.0757112	1.05388	up	Rv0144	Rv0144	PROBABLE TRANSCRIPTIONAL REGULATORY PROTEIN (POSSIBLY TETR-FAMILY)	TBFG_10145, TBFG_00143	TBFG_10145[0]|TBMG_00145[0]|JTY_0150[0]|Rv0144[0]|Mb0149[0]|MRA_0151[0]|MT0152[0]|BCG_0180[0]	TetR family transcriptional regulator|transcriptional regulator, tetR-family|putative transcriptional regulatory protein|PROBABLE TRANSCRIPTIONAL REGULATORY PROTEIN (POSSIBLY TETR-FAMILY)|TetR-family transcriptional regulator|Probable transcriptional regulatory protein (Possibly tetR-family)
BUGS0000000635027	1.967	0.975994	1.967	up	1.7943	0.843419	1.7943	up	1.72494	0.786546	1.72494	up	2.49844	1.32103	2.49844	up	1.78764	0.838055	1.78764	up	-1.09625	-0.132575	1.09625	down	-1.14033	-0.189448	1.14033	down	-1.39762	-0.482973	1.39762	down	Rv0145	Rv0145	Putative S-adenosyl-L-methionine-dependent methyltransferase Rv0145/MT0153	TBFG_10146, TBFG_00144	TBFG_10146[0]|TBMG_03977[0]|JTY_0151[0]|Rv0145[0]|Mb0150[0]|MRA_0152[0]|MT0153[0]|BCG_0181[0]	hypothetical protein|Putative S-adenosyl-L-methionine-dependent methyltransferase Rv0145/MT0153|Putative S-adenosyl-L-methionine-dependent methyltransferase Mb0150|Putative S-adenosyl-L-methionine-dependent methyltransferase MRA_0152|Putative S-adenosyl-L-methionine-dependent methyltransferase BCG_0181
BUGS0000000577749	1.44486	0.530927	1.44486	up	1.56263	0.643978	1.56263	up	1.71098	0.774827	1.71098	up	2.33459	1.22317	2.33459	up	1.89801	0.924486	1.89801	up	1.08151	0.11305	1.08151	up	1.18419	0.2439	1.18419	up	-1.23002	-0.298682	1.23002	down	Rv0146	Rv0146	Putative S-adenosyl-L-methionine-dependent methyltransferase Rv0146	TBFG_10147, TBFG_00145	TBFG_10147[0]|TBMG_00147[0]|JTY_0152[0]|Rv0146[0]|Mb0151[0]|MRA_0153[0]|MT0154[0]|BCG_0182[0]	hypothetical protein|Putative S-adenosyl-L-methionine-dependent methyltransferase Rv0146|Putative S-adenosyl-L-methionine-dependent methyltransferase Mb0151|Putative S-adenosyl-L-methionine-dependent methyltransferase MRA_0153|Putative S-adenosyl-L-methionine-dependent methyltransferase BCG_0182
BUGS0000000570413	-1.00585	-0.00841856	1.00585	down	-1.07973	-0.110672	1.07973	down	-1.00763	-0.0109677	1.00763	down	1.15985	0.213942	1.15985	up	1.13261	0.179647	1.13261	up	-1.07345	-0.102253	1.07345	down	-1.00177	-0.00254917	1.00177	down	-1.02406	-0.0342946	1.02406	down	Rv0147	Rv0147	PROBABLE ALDEHYDE DEHYDROGENASE (NAD+) DEPENDENT	TBFG_10148, TBFG_00146	TBFG_10148[0]|TBMG_00148[0]|JTY_0153[0]|Rv0147[0]|Mb0152[0]|MRA_0154[0]|MT0155[0]|BCG_0183[0]	aldehyde dehydrogenase|aldehyde dehydrogenase NAD-dependent|putative aldehyde dehydrogenase (NAD+) dependant|PROBABLE ALDEHYDE DEHYDROGENASE (NAD+) DEPENDENT|PROBABLE ALDEHYDE DEHYDROGENASE (NAD+) DEPENDANT|Putative aldehyde dehydrogenase (NAD+) dependent|Aldehyde dehydrogenase, class 3|Probable aldehyde dehydrogenase (Nad+) dependant
BUGS0000000571017	-1.49209	-0.577338	1.49209	down	-1.33674	-0.418714	1.33674	down	-1.66576	-0.736179	1.66576	down	-1.11718	-0.159865	1.11718	down	-1.3403	-0.422554	1.3403	down	1.11622	0.158625	1.11622	up	-1.11639	-0.158841	1.11639	down	-1.19971	-0.262688	1.19971	down	Rv0148	Rv0148	PROBABLE SHORT-CHAIN TYPE DEHYDROGENASE/REDUCTASE	TBFG_10149, TBFG_00147	TBFG_10149[0]|TBMG_00149[0]|JTY_0154[0]|Rv0148[0]|Mb0153[0]|MRA_0155[0]|MT0156[0]|BCG_0184[0]	short-chain type dehydrogenase/reductase|putative short-chain type dehydrogenase/reductase|PROBABLE SHORT-CHAIN TYPE DEHYDROGENASE/REDUCTASE|Putative short-chain type dehydrogenase/reductase|Oxidoreductase, short-chain dehydrogenase/reductase family|Probable short-chain type dehydrogenase/reductase
BUGS0000000568378	-1.74676	-0.804684	1.74676	down	-1.66377	-0.73446	1.66377	down	-1.51298	-0.597389	1.51298	down	-1.30206	-0.380798	1.30206	down	-1.20676	-0.271143	1.20676	down	1.04988	0.0702243	1.04988	up	1.15452	0.207295	1.15452	up	1.07897	0.109655	1.07897	up	Rv0149	Rv0149	POSSIBLE QUINONE OXIDOREDUCTASE (NADPH:QUINONE OXIDOREDUCTASE) (ZETA-CRYSTALLIN)	TBFG_10150, TBFG_00148	TBFG_10150[0]|TBMG_00150[0]|JTY_0155[0]|Rv0149[0]|Mb0154[0]|MRA_0156[0]|MT0157[0]|BCG_0185[0]	quinone oxidoreductase|putative quinone oxidoreductase|POSSIBLE QUINONE OXIDOREDUCTASE (NADPH:QUINONE OXIDOREDUCTASE) (ZETA-CRYSTALLIN)|PUTATIVE QUINONE OXIDOREDUCTASE (NADPH:QUINONE OXIDOREDUCTASE) (ZETA-CRYSTALLIN)|Putative quinone oxidoreductase
BUGS0000000573750	-1.17571	-0.233526	1.17571	down	-1.09074	-0.125311	1.09074	down	1.46841	0.554257	1.46841	up	-1.22815	-0.296487	1.22815	down	1.61148	0.688385	1.61148	up	1.07789	0.108215	1.07789	up	1.72642	0.787783	1.72642	up	1.97914	0.984873	1.97914	up	Rv0150c	Rv0150c	Putative uncharacterized protein	TBFG_10151, TBFG_00149	TBFG_10151[0]|TBMG_00151[0]|JTY_0156[0]|Rv0150c[0]|Mb0155c[0]|MRA_0157[0]|MT0158[0]|BCG_0186c[0]	hypothetical protein|Putative uncharacterized protein|Putative uncharacterized protein Mb0155c|Putative uncharacterized protein BCG_0186c
BUGS0000000577555	-1.1547	-0.207521	1.1547	down	1.03336	0.0473366	1.03336	up	1.87572	0.907444	1.87572	up	-1.37877	-0.463386	1.37877	down	1.34259	0.425024	1.34259	up	1.19322	0.254858	1.19322	up	2.1659	1.11497	2.1659	up	1.85113	0.88841	1.85113	up	Rv0151c	PE1	PE FAMILY PROTEIN	TBFG_10152, TBFG_00150|PE1	TBFG_10152[0]|TBMG_00152[0]|JTY_0157[0]|Rv0151c[0]|Mb0156c[0]|MRA_0158[0]|MT0160[1]|BCG_0187c[0]	PE family protein|PE FAMILY PROTEIN
BUGS0000000569943	-2.46871	-1.30376	2.46871	down	-1.55543	-0.637313	1.55543	down	1.13516	0.182899	1.13516	up	-2.77615	-1.47308	2.77615	down	-1.14886	-0.200198	1.14886	down	1.58716	0.666446	1.58716	up	2.80239	1.48666	2.80239	up	2.41644	1.27289	2.41644	up	Rv0152c	PE2	PE FAMILY PROTEIN	TBFG_10153, TBFG_00151|PE2	TBFG_10153[0]|TBMG_00153[0]|JTY_0158[0]|Rv0152c[0]|Mb0157c[0]|MRA_0159[0]|MT0161[0]|BCG_0188c[0]	PE family protein|PE FAMILY PROTEIN
BUGS0000000575703	-1.98698	-0.990574	1.98698	down	-1.81307	-0.858432	1.81307	down	-1.39963	-0.485043	1.39963	down	-2.02585	-1.01853	2.02585	down	-1.6743	-0.743562	1.6743	down	1.09592	0.132142	1.09592	up	1.41965	0.505531	1.41965	up	1.20996	0.274965	1.20996	up	Rv0153c	ptbB	PHOSPHOTYROSINE PROTEIN PHOSPHATASE PTPB (PROTEIN-TYROSINE-PHOSPHATASE) (PTPase)	TBFG_10154, TBFG_00152|ptbB	TBFG_10154[0]|TBMG_00154[0]|JTY_0159[0]|Rv0153c[0]|Mb0158c[0]|EBMYCG00000065390[0]|MT0162[0]|BCG_0189c[0]	phosphotyrosine protein phosphatase ptpb|phosphotyrosine protein phosphatase|PHOSPHOTYROSINE PROTEIN PHOSPHATASE PTPB (PROTEIN-TYROSINE-PHOSPHATASE) (PTPase)|Phosphotyrosine protein phosphatase PtpB|Phosphotyrosine protein phosphatase ptpB
BUGS0000000634110	-1.39192	-0.477081	1.39192	down	-1.38538	-0.470286	1.38538	down	-1.38054	-0.465232	1.38054	down	-1.41876	-0.504633	1.41876	down	-1.45582	-0.541832	1.45582	down	1.00472	0.00679493	1.00472	up	1.00825	0.0118484	1.00825	up	-1.02612	-0.0371985	1.02612	down	Rv0154c	fadE2	PROBABLE ACYL-CoA DEHYDROGENASE FADE2	TBFG_10155, TBFG_00153|fadE2	TBFG_10155[0]|TBMG_00155[0]|JTY_0160[0]|Rv0154c[0]|Mb0159c[0]|EBMYCG00000066342[0]|MT0163[0]|BCG_0190c[0]	acyl-CoA dehydrogenase fadE2|putative acyl-CoA dehydrogenase|PROBABLE ACYL-CoA DEHYDROGENASE FADE2|Acyl-CoA dehydrogenase FadE2|Acyl-CoA dehydrogenase, putative|Probable acyl-CoA dehydrogenase fadE2
BUGS0000000638255	-3.28295	-1.71499	3.28295	down	-2.93678	-1.55424	2.93678	down	-2.62111	-1.39018	2.62111	down	-3.51759	-1.81459	3.51759	down	-2.81281	-1.49201	2.81281	down	1.11787	0.160756	1.11787	up	1.2525	0.324814	1.2525	up	1.25056	0.322575	1.25056	up	Rv0155	pntAa	PROBABLE NAD(P) TRANSHYDROGENASE (SUBUNIT ALPHA) PNTAA [FIRST PART; CATALYTIC PART] (PYRIDINE NUCLEOTIDE TRANSHYDROGENASE SUBUNIT ALPHA) (NICOTINAMIDE NUCLEOTIDE TRANSHYDROGENASE SUBUNIT ALPHA)	TBFG_10156, TBFG_00154|pntAa	TBFG_10156[0]|TBMG_00156[0]|JTY_0161[0]|Rv0155[0]|Mb0160[0]|EBMYCG00000068690[0]|MT0164[0]|BCG_0191[0]	NAD(P) transhydrogenase alpha subunit pntAa|putative NAD(P) transhydrogenase subunit alpha|PROBABLE NAD(P) TRANSHYDROGENASE (SUBUNIT ALPHA) PNTAA [FIRST PART; CATALYTIC PART] (PYRIDINE NUCLEOTIDE TRANSHYDROGENASE SUBUNIT ALPHA) (NICOTINAMIDE NUCLEOTIDE TRANSHYDROGENASE SUBUNIT ALPHA)|PROBABLE NAD(P) TRANSHYDROGENASE (SUBUNIT ALPHA) PNTAa|Putative NAD(P) transhydrogenase subunit alpha PntAa|Probab…
BUGS0000000572866	-4.9153	-2.29728	4.9153	down	-4.20279	-2.07135	4.20279	down	-4.46074	-2.15728	4.46074	down	-4.44989	-2.15377	4.44989	down	-4.07859	-2.02807	4.07859	down	1.16953	0.225934	1.16953	up	1.1019	0.139997	1.1019	up	1.09103	0.125697	1.09103	up	Rv0156	pntAb	PROBABLE NAD(P) TRANSHYDROGENASE (SUBUNIT ALPHA) PNTAB [SECOND PART; INTEGRAL MEMBRANE PROTEIN] (PYRIDINE NUCLEOTIDE TRANSHYDROGENASE SUBUNIT ALPHA) (NICOTINAMIDE NUCLEOTIDE TRANSHYDROGENASE SUBUNIT ALPHA)	TBFG_10157, TBFG_00155|pntAb	TBFG_10157[0]|TBMG_00157[0]|JTY_0162[0]|Rv0156[0]|Mb0161[0]|EBMYCG00000065375[0]|MT0164[0]|BCG_0192[0]	NAD(P) transhydrogenase alpha subunit pntAb|putative NAD(P) transhydrogenase subunit alpha|PROBABLE NAD(P) TRANSHYDROGENASE (SUBUNIT ALPHA) PNTAB [SECOND PART; INTEGRAL MEMBRANE PROTEIN] (PYRIDINE NUCLEOTIDE TRANSHYDROGENASE SUBUNIT ALPHA) (NICOTINAMIDE NUCLEOTIDE TRANSHYDROGENASE SUBUNIT ALPHA)|PROBABLE NAD(P) TRANSHYDROGENASE (SUBUNIT ALPHA) PNTAb|Putative NAD(P) transhydrogenase subunit alpha …
BUGS0000000575631	-3.95273	-1.98285	3.95273	down	-4.10497	-2.03737	4.10497	down	-3.63293	-1.86113	3.63293	down	-3.97029	-1.98924	3.97029	down	-3.30263	-1.72361	3.30263	down	-1.03851	-0.0545206	1.03851	down	1.08803	0.121717	1.08803	up	1.20216	0.26563	1.20216	up	Rv0157	pntB	NAD(P) transhydrogenase, beta subunit	TBFG_10158, TBFG_00156|pntB	TBFG_10158[0]|TBMG_00158[0]|JTY_0163[0]|Rv0157[0]|Mb0162[0]|EBMYCG00000067182[0]|MT0165[0]|BCG_0193[0]	NAD(P) transhydrogenase beta subunit pntB|putative NAD(P) transhydrogenase subunit beta|NAD(P) transhydrogenase, beta subunit|PROBABLE NAD(P) TRANSHYDROGENASE (SUBUNIT BETA) PNTB|NAD(P) transhydrogenase subunit beta|Probable nad(P) transhydrogenase (Subunit beta) pntB
BUGS0000000638324	-1.20077	-0.263963	1.20077	down	-1.2204	-0.287359	1.2204	down	1.02363	0.0336995	1.02363	up	-1.27467	-0.350122	1.27467	down	1.0587	0.0822926	1.0587	up	-1.01635	-0.023396	1.01635	down	1.22915	0.297662	1.22915	up	1.34949	0.432415	1.34949	up	Rv0157A	Rv0157A			TBMG_03979[0]|Rv0157A[0]	hypothetical protein
BUGS0000000574216	-1.09684	-0.133355	1.09684	down	-1.04827	-0.0680151	1.04827	down	1.02982	0.0423903	1.02982	up	-1.31572	-0.395854	1.31572	down	-1.29309	-0.37082	1.29309	down	1.04633	0.06534	1.04633	up	1.12955	0.175745	1.12955	up	1.0175	0.0250344	1.0175	up	Rv0158	Rv0158	PROBABLE TRANSCRIPTIONAL REGULATORY PROTEIN (POSSIBLY TETR-FAMILY)	TBFG_10159, TBFG_00157	TBFG_10159[0]|TBMG_00159[0]|JTY_0164[0]|Rv0158[0]|Mb0163[0]|MRA_0166[0]|MT0167[0]|BCG_0194[0]	TetR family transcriptional regulator|transcriptional regulator, tetR-family|putative transcriptional regulatory protein|PROBABLE TRANSCRIPTIONAL REGULATORY PROTEIN (POSSIBLY TETR-FAMILY)|TetR-family transcriptional regulator|Probable transcriptional regulatory protein (Possibly tetR-family)
BUGS0000000637116	-2.28784	-1.19399	2.28784	down	-1.62773	-0.70286	1.62773	down	1.27472	0.350185	1.27472	up	-2.3806	-1.25133	2.3806	down	1.54258	0.625343	1.54258	up	1.40554	0.491126	1.40554	up	2.91636	1.54417	2.91636	up	3.67226	1.87667	3.67226	up	Rv0159c	PE3	PE FAMILY PROTEIN	TBFG_10160, TBFG_00158|PE3	TBFG_10160[0]|TBMG_00160[0]|JTY_0165[0]|Rv0159c[0]|Mb0164c[0]|MRA_0167[0]|MT0168[0]|BCG_0195c[0]	PE family protein|PE FAMILY PROTEIN
BUGS0000000573776	-2.38346	-1.25306	2.38346	down	-1.65656	-0.728188	1.65656	down	2.68008	1.42228	2.68008	up	-2.73447	-1.45126	2.73447	down	2.27577	1.18635	2.27577	up	1.4388	0.52487	1.4388	up	6.38787	2.67533	6.38787	up	6.22302	2.63762	6.22302	up	Rv0160c	PE4	PE FAMILY PROTEIN	TBFG_10161, TBFG_00159|PE4	TBFG_10161[0]|TBMG_00161[0]|JTY_0166[0]|Rv0160c[0]|Mb0165c[0]|MRA_0168[0]|MT0169[0]|BCG_0196c[0]	PE family protein|PE FAMILY PROTEIN
BUGS0000000578856	-2.91526	-1.54363	2.91526	down	-2.20749	-1.14241	2.20749	down	-1.54563	-0.628193	1.54563	down	-3.36037	-1.74862	3.36037	down	-1.60723	-0.684578	1.60723	down	1.32062	0.40122	1.32062	up	1.88614	0.915433	1.88614	up	2.09078	1.06404	2.09078	up	Rv0161	Rv0161	POSSIBLE OXIDOREDUCTASE	TBFG_10162, TBFG_00160	TBFG_10162[0]|TBMG_00162[0]|JTY_0167[0]|Rv0161[0]|Mb0166[0]|MRA_0169[0]|MT0170[0]|BCG_0197[0]	oxidoreductase|putative oxidoreductase|POSSIBLE OXIDOREDUCTASE|PUTATIVE OXIDOREDUCTASE|Putative oxidoreductase
BUGS0000000577343	-2.59694	-1.37681	2.59694	down	-1.81784	-0.862224	1.81784	down	1.11863	0.161737	1.11863	up	-2.85188	-1.51191	2.85188	down	1.10394	0.142666	1.10394	up	1.42858	0.514586	1.42858	up	2.90502	1.53855	2.90502	up	3.14831	1.65458	3.14831	up	Rv0162c	adhE1	Alcohol dehydrogenase, zinc-containing	TBFG_10163, TBFG_00161|adhE1	TBFG_10163[0]|TBMG_00163[0]|JTY_0168[0]|Rv0162c[0]|Mb0167c[0]|EBMYCG00000067764[0]|MT0171[0]|BCG_0198c[0]	zinc-type alcohol dehydrogenase subunit E adhE|zinc-type alcohol dehydrogenase E subunit adhE|putative zinc-type alcohol dehydrogenase e subunit|Alcohol dehydrogenase, zinc-containing|PUTATIVE ZINC-TYPE ALCOHOL DEHYDROGENASE (E SUBUNIT) ADHE|Zinc-type alcohol dehydrogenase subunit E|Putative zinc-type alcohol dehydrogenase (E subunit) adhE
BUGS0000000569714	-2.06068	-1.04312	2.06068	down	-1.6216	-0.697415	1.6216	down	-1.03267	-0.0463743	1.03267	down	-2.25531	-1.17332	2.25531	down	-1.06318	-0.0883822	1.06318	down	1.27077	0.345705	1.27077	up	1.99549	0.996746	1.99549	up	2.12129	1.08494	2.12129	up	Rv0163	Rv0163	Putative uncharacterized protein	TBFG_10164, TBFG_00162	TBFG_10164[0]|TBMG_00164[0]|JTY_0169[0]|Rv0163[0]|Mb0168[0]|MRA_0171[0]|MT0172[1]|BCG_0199[0]	hypothetical protein|Putative uncharacterized protein|Putative uncharacterized protein Mb0168|Putative uncharacterized protein BCG_0199
BUGS0000000573712	-1.70348	-0.768489	1.70348	down	-1.75129	-0.808418	1.75129	down	-1.72364	-0.785462	1.72364	down	-2.30037	-1.20186	2.30037	down	-2.41066	-1.26943	2.41066	down	-1.02806	-0.0399289	1.02806	down	-1.01183	-0.016973	1.01183	down	-1.04794	-0.0675626	1.04794	down	Rv0164	TB18.5	Putative uncharacterized protein	TBFG_10165, TBFG_00163|TB18.5	TBFG_10165[0]|TBMG_00165[0]|JTY_0170[0]|Rv0164[0]|Mb0169[0]|MRA_0172[0]|MT0173[0]|BCG_0200[0]	hypothetical protein|Putative uncharacterized protein|Putative uncharacterized protein TB18.5
BUGS0000000579583	-1.08404	-0.116416	1.08404	down	-1.12991	-0.176211	1.12991	down	1.10657	0.146089	1.10657	up	-1.71416	-0.777506	1.71416	down	-1.29586	-0.373914	1.29586	down	-1.04232	-0.0597949	1.04232	down	1.19956	0.262505	1.19956	up	1.3228	0.403592	1.3228	up	Rv0165c	Rv0165c	POSSIBLE TRANSCRIPTIONAL REGULATORY PROTEIN (PROBABLY GNTR-FAMILY)	TBFG_10166, TBFG_00164	TBFG_10166[0]|TBMG_00166[0]|JTY_0171[0]|Rv0165c[0]|Mb0170c[0]|Mb0171c[0]|MRA_0173[0]|MT0174[0]|BCG_0201c[0]|BCG_0202c[0]	GntR family transcriptional regulator|transcriptional regulator, gntR-family|putative transcriptional regulatory protein|POSSIBLE TRANSCRIPTIONAL REGULATORY PROTEIN (PROBABLY GNTR-FAMILY)|Putative marr-family transcriptional regulatory protein|Possible transcriptional regulatory protein (Probably gntR-family)
BUGS0000000635727	1.46757	0.553426	1.46757	up	1.46583	0.551717	1.46583	up	1.43253	0.518569	1.43253	up	-1.88484	-0.914442	1.88484	down	-1.57114	-0.651815	1.57114	down	-1.00119	-0.00170946	1.00119	down	-1.02446	-0.0348568	1.02446	down	1.19966	0.262627	1.19966	up	Rv0166	fadD5	PROBABLE FATTY-ACID-CoA LIGASE FADD5 (FATTY-ACID-CoA SYNTHETASE) (FATTY-ACID-CoA SYNTHASE)	TBFG_10167, TBFG_00165|fadD5	TBFG_10167[0]|TBMG_00167[0]|JTY_0172[1]|Rv0166[0]|Mb0172[1]|EBMYCG00000065204[0]|MT0175[0]|BCG_0203[1]	acyl-CoA synthetase|fatty-acid-CoA ligase fadD5|PROBABLE FATTY-ACID-CoA LIGASE FADD5 (FATTY-ACID-CoA SYNTHETASE) (FATTY-ACID-CoA SYNTHASE)|Fatty-acid-CoA ligase FadD5|Substrate--CoA ligase|Probable fatty-acid-CoA ligase fadD5
BUGS0000000568939	-1.57763	-0.657763	1.57763	down	-1.77136	-0.824855	1.77136	down	-1.81975	-0.863738	1.81975	down	-4.14048	-2.0498	4.14048	down	-3.77871	-1.91789	3.77871	down	-1.12279	-0.167092	1.12279	down	-1.15347	-0.205975	1.15347	down	1.09574	0.131905	1.09574	up	Rv0167	yrbE1A	CONSERVED HYPOTHETICAL INTEGRAL MEMBRANE PROTEIN YRBE1A	TBFG_10168, TBFG_00166|yrbE1A	TBFG_10168[0]|TBMG_00168[0]|JTY_0173[0]|Rv0167[0]|Mb0173[0]|EBMYCG00000067024[0]|MT0176[0]|BCG_0204[0]	integral membrane protein YrbE1a|hypothetical protein|hypothetical integral membrane protein|CONSERVED HYPOTHETICAL INTEGRAL MEMBRANE PROTEIN YRBE1A|Conserved hypothetical integral membrane protein YrbE1a|Conserved hypothetical integral membrane protein yrbE1A
BUGS0000000635382	-2.10385	-1.07303	2.10385	down	-1.60396	-0.681643	1.60396	down	-1.11258	-0.153905	1.11258	down	-4.03203	-2.01151	4.03203	down	-1.65546	-0.727228	1.65546	down	1.31166	0.391391	1.31166	up	1.89097	0.919128	1.89097	up	2.4356	1.28428	2.4356	up	Rv0168	yrbE1B	CONSERVED HYPOTHETICAL INTEGRAL MEMBRANE PROTEIN YRBE1B	TBFG_10169, TBFG_00167|yrbE1B	TBFG_10169[0]|TBMG_00169[0]|JTY_0174[0]|Rv0168[0]|Mb0174[0]|EBMYCG00000065961[0]|MT0177[0]|BCG_0205[0]	integral membrane protein YrbE1b|hypothetical protein|hypothetical integral membrane protein|CONSERVED HYPOTHETICAL INTEGRAL MEMBRANE PROTEIN YRBE1B|Conserved hypothetical integral membrane protein YrbE1b|Putative uncharacterized protein|Conserved hypothetical integral membrane protein yrbE1B
BUGS0000000568382	-2.71064	-1.43863	2.71064	down	-2.38033	-1.25116	2.38033	down	-2.60773	-1.38279	2.60773	down	-5.4846	-2.45539	5.4846	down	-4.33008	-2.11439	4.33008	down	1.13877	0.187472	1.13877	up	1.03946	0.05584	1.03946	up	1.26663	0.340992	1.26663	up	Rv0169	mce1A	MCE-FAMILY PROTEIN MCE1A	TBFG_10170, TBFG_00168|mce1A|mce-1	TBFG_10170[0]|TBMG_00170[0]|JTY_0175[0]|Rv0169[0]|Mb0175[0]|EBMYCG00000066827[0]|MT0178[0]|BCG_0206[0]	MCE-family protein mce1A|MCE-family protein|MCE-FAMILY PROTEIN MCE1A|MCE-family protein Mce1A|Virulence factor
BUGS0000000570172	-2.21381	-1.14653	2.21381	down	-1.93535	-0.952597	1.93535	down	-2.30494	-1.20473	2.30494	down	-4.6689	-2.22308	4.6689	down	-4.24426	-2.08551	4.24426	down	1.14388	0.193933	1.14388	up	-1.04116	-0.0581985	1.04116	down	1.10005	0.137568	1.10005	up	Rv0170	mce1B	MCE-FAMILY PROTEIN MCE1B	TBFG_10171, TBFG_00169|mce1B	TBFG_10171[0]|TBMG_00171[0]|JTY_0176[0]|Rv0170[0]|Mb0176[0]|EBMYCG00000067882[0]|MT0179[0]|BCG_0207[0]	MCE-family protein mce1B|MCE-family protein|MCE-FAMILY PROTEIN MCE1B|MCE-family protein Mce1B
BUGS0000000572215	-2.59933	-1.37814	2.59933	down	-2.46647	-1.30245	2.46647	down	-2.8507	-1.51132	2.8507	down	-5.6799	-2.50587	5.6799	down	-4.22779	-2.0799	4.22779	down	1.05387	0.0756917	1.05387	up	-1.09671	-0.133178	1.09671	down	1.34347	0.425963	1.34347	up	Rv0171	mce1C	MCE-FAMILY PROTEIN MCE1C	TBFG_10172, TBFG_00170|mce1C	TBFG_10172[0]|TBMG_00172[0]|JTY_0177[0]|Rv0171[0]|Mb0177[0]|EBMYCG00000067157[0]|MT0180[0]|BCG_0208[0]	MCE-family protein mce1C|MCE-family protein|MCE-FAMILY PROTEIN MCE1C|MCE-family protein Mce1C|Virulence factor mce family protein
BUGS0000000568394	-3.45836	-1.79009	3.45836	down	-3.21291	-1.68388	3.21291	down	-3.62504	-1.858	3.62504	down	-6.89618	-2.7858	6.89618	down	-4.93481	-2.303	4.93481	down	1.07639	0.106207	1.07639	up	-1.04819	-0.0679059	1.04819	down	1.39745	0.482801	1.39745	up	Rv0172	mce1D	MCE-FAMILY PROTEIN MCE1D	TBFG_10173, TBFG_00171|mce1D	TBFG_10173[0]|TBMG_00173[0]|JTY_0178[0]|Rv0172[0]|Mb0178[0]|EBMYCG00000066662[0]|MT0181[0]|BCG_0209[0]	MCE-family protein mce1D|MCE-family protein|MCE-FAMILY PROTEIN MCE1D|MCE-family protein Mce1D
BUGS0000000571952	-3.41816	-1.77322	3.41816	down	-3.04088	-1.60449	3.04088	down	-3.40866	-1.7692	3.40866	down	-6.42302	-2.68325	6.42302	down	-4.8262	-2.27089	4.8262	down	1.12407	0.168731	1.12407	up	1.00279	0.00401831	1.00279	up	1.33087	0.412364	1.33087	up	Rv0173	lprK	POSSIBLE MCE-FAMILY LIPOPROTEIN LPRK (MCE-FAMILY LIPOPROTEIN MCE1E)	TBFG_10174, TBFG_00172|lprK	TBFG_10174[0]|TBMG_00174[0]|JTY_0179[0]|Rv0173[0]|Mb0179[0]|EBMYCG00000067176[0]|MT0182[0]|BCG_0210[0]	MCE family lipoprotein LprK|MCE-family lipoprotein mce1E|putative MCE-family lipoprotein mce1E|POSSIBLE MCE-FAMILY LIPOPROTEIN LPRK (MCE-FAMILY LIPOPROTEIN MCE1E)|MCE-family lipoprotein LprK|Virulence factor mce family protein|Possible mce-family lipoprotein lprK (MCE-family lipoprotein mce1E)
BUGS0000000575582	-3.4358	-1.78064	3.4358	down	-3.4205	-1.77421	3.4205	down	-3.9965	-1.99874	3.9965	down	-6.79516	-2.76451	6.79516	down	-5.07345	-2.34297	5.07345	down	1.00447	0.00643539	1.00447	up	-1.1632	-0.218094	1.1632	down	1.33936	0.421542	1.33936	up	Rv0174	mce1F	MCE-FAMILY PROTEIN MCE1F	TBFG_10175, TBFG_00173|mce1F	TBFG_10175[0]|TBMG_00175[0]|JTY_0180[0]|Rv0174[0]|Mb0180[0]|EBMYCG00000066584[0]|MT0183[0]|BCG_0211[0]	MCE-family protein mce1F|MCE-family protein|MCE-FAMILY PROTEIN MCE1F|MCE-family protein Mce1F|Virulence factor mce family protein
BUGS0000000578822	-2.15236	-1.10592	2.15236	down	-2.124	-1.08679	2.124	down	-2.23489	-1.16021	2.23489	down	-2.15542	-1.10797	2.15542	down	-2.01126	-1.0081	2.01126	down	1.01335	0.0191331	1.01335	up	-1.03835	-0.054286	1.03835	down	1.07167	0.0998659	1.07167	up	Rv0175	Rv0175	PROBABLE CONSERVED MCE ASSOCIATED MEMBRANE PROTEIN	TBFG_10176, TBFG_00174	TBFG_10176[0]|TBMG_00176[0]|JTY_0181[0]|Rv0175[0]|Mb0181[0]|MRA_0183[0]|MT0184[0]|BCG_0212[0]	MCE associated membrane protein|hypothetical protein|putative MCE associated membrane protein|PROBABLE CONSERVED MCE ASSOCIATED MEMBRANE PROTEIN|Putative conserved Mce associated membrane protein|Putative uncharacterized protein|Probable conserved mce associated membrane protein
BUGS0000000578709	-1.79812	-0.846489	1.79812	down	-1.87612	-0.907753	1.87612	down	-2.05723	-1.04071	2.05723	down	-1.91369	-0.936358	1.91369	down	-2.26103	-1.17698	2.26103	down	-1.04338	-0.0612645	1.04338	down	-1.1441	-0.194218	1.1441	down	-1.1815	-0.240623	1.1815	down	Rv0176	Rv0176	PROBABLE CONSERVED MCE ASSOCIATED TRANSMEMBRANE PROTEIN	TBFG_10177, TBFG_00175	TBFG_10177[0]|TBMG_00177[0]|JTY_0182[0]|Rv0176[0]|Mb0182[0]|MRA_0184[0]|MT0185[0]|BCG_0213[0]	MCE associated membrane protein|hypothetical protein|putative MCE associated transmembrane protein|PROBABLE CONSERVED MCE ASSOCIATED TRANSMEMBRANE PROTEIN|Putative conserved Mce associated transmembrane protein|Putative uncharacterized protein|Probable conserved mce associated transmembrane protein
BUGS0000000569766	-1.71989	-0.782317	1.71989	down	-1.84093	-0.880433	1.84093	down	-2.0095	-1.00684	2.0095	down	-1.39534	-0.480615	1.39534	down	-1.42945	-0.515458	1.42945	down	-1.07037	-0.0981159	1.07037	down	-1.16839	-0.224521	1.16839	down	-1.02445	-0.0348434	1.02445	down	Rv0177	Rv0177	PROBABLE CONSERVED MCE ASSOCIATED PROTEIN	TBFG_10178, TBFG_00176	TBFG_10178[0]|TBMG_00178[0]|JTY_0183[0]|Rv0177[0]|Mb0183[0]|MRA_0185[0]|MT0186[0]|BCG_0214[0]	MCE associated protein|MCE-associated protein|putative MCE associated protein|PROBABLE CONSERVED MCE ASSOCIATED PROTEIN|Putative conserved Mce associated protein|Probable conserved mce associated protein
BUGS0000000573436	-2.01685	-1.0121	2.01685	down	-1.90258	-0.927961	1.90258	down	-2.00629	-1.00453	2.00629	down	-1.69684	-0.762851	1.69684	down	-1.55042	-0.632664	1.55042	down	1.06006	0.0841403	1.06006	up	1.00526	0.00757074	1.00526	up	1.09444	0.130187	1.09444	up	Rv0178	Rv0178	PROBABLE CONSERVED MCE ASSOCIATED MEMBRANE PROTEIN	TBFG_10179, TBFG_00177	TBFG_10179[0]|TBMG_00179[0]|JTY_0184[0]|Rv0178[0]|Mb0184[0]|MRA_0186[0]|MT0187[0]|BCG_0215[0]	MCE associated membrane protein|hypothetical protein|putative MCE associated membrane protein|PROBABLE CONSERVED MCE ASSOCIATED MEMBRANE PROTEIN|Putative conserved Mce associated membrane protein|Probable conserved MCE associated membrane protein
BUGS0000000571755	-1.82204	-0.865557	1.82204	down	-1.79607	-0.844841	1.79607	down	-1.97877	-0.984603	1.97877	down	-1.80282	-0.850255	1.80282	down	-2.19373	-1.13338	2.19373	down	1.01446	0.0207162	1.01446	up	-1.08602	-0.119046	1.08602	down	-1.21683	-0.283128	1.21683	down	Rv0179c	lprO	POSSIBLE LIPOPROTEIN LPRO	TBFG_10180, TBFG_00178|lprO	TBFG_10180[0]|TBMG_00180[0]|JTY_0185[0]|Rv0179c[0]|Mb0185c[0]|EBMYCG00000067549[0]|MT0188[0]|BCG_0216c[0]	lipoprotein lprO|putative lipoprotein|POSSIBLE LIPOPROTEIN LPRO|PUTATIVE LIPOPROTEIN LPRO|Putative lipoprotein LprO|Putative lipoprotein lprO
BUGS0000000576812	-1.22453	-0.292227	1.22453	down	-1.03809	-0.0539303	1.03809	down	-1.0609	-0.0852923	1.0609	down	-1.16561	-0.221084	1.16561	down	-1.10189	-0.139984	1.10189	down	1.1796	0.238297	1.1796	up	1.15423	0.206935	1.15423	up	1.05782	0.0810995	1.05782	up	Rv0180c	Rv0180c	PROBABLE CONSERVED TRANSMEMBRANE PROTEIN	TBFG_10181, TBFG_00179	TBFG_10181[0]|TBMG_00181[0]|JTY_0186[0]|Rv0180c[0]|Mb0186c[0]|MRA_0188[0]|MT0189[0]|BCG_0217c[0]	transmembrane protein|hypothetical protein|putative transmembrane protein|PROBABLE CONSERVED TRANSMEMBRANE PROTEIN|Putative conserved transmembrane protein|Probable conserved transmembrane protein
BUGS0000000573484	-1.13673	-0.184893	1.13673	down	-1.12279	-0.167086	1.12279	down	-1.04199	-0.0593433	1.04199	down	-1.1364	-0.184471	1.1364	down	1.02029	0.028976	1.02029	up	1.01242	0.0178065	1.01242	up	1.09092	0.125549	1.09092	up	1.15945	0.213447	1.15945	up	Rv0181c	Rv0181c	Pirin-like protein Rv0181c/MT0190	TBFG_10182, TBFG_00180	TBFG_10182[0]|TBMG_00182[0]|JTY_0187[0]|Rv0181c[0]|Mb0187c[0]|MRA_0189[0]|MT0190[0]|BCG_0218c[0]	hypothetical protein|Pirin-like protein Rv0181c/MT0190|Pirin-like protein Mb0187c|Putative uncharacterized protein|Putative uncharacterized protein BCG_0218c
BUGS0000000579245	-1.24019	-0.310559	1.24019	down	-1.24071	-0.311169	1.24071	down	-1.03103	-0.0440907	1.03103	down	-1.20827	-0.272946	1.20827	down	-1.03126	-0.0444045	1.03126	down	-1.00042	-0.000610352	1.00042	down	1.20286	0.266468	1.20286	up	1.17165	0.228542	1.17165	up	Rv0182c	sigG	RNA polymerase sigma factor	TBFG_10183, TBFG_00181|sigG	TBFG_10183[0]|TBMG_00183[0]|JTY_0188[0]|Rv0182c[0]|Mb0188c[0]|EBMYCG00000065998[0]|MT0191[0]|BCG_0219c[0]	RNA polymerase factor sigma-70|alternative RNA polymerase sigma factor sigG|RNA polymerase sigma factor
BUGS0000000571041	-1.28359	-0.360182	1.28359	down	-1.26809	-0.342653	1.26809	down	-1.26141	-0.335031	1.26141	down	-1.53219	-0.615598	1.53219	down	-1.42552	-0.511486	1.42552	down	1.01222	0.017529	1.01222	up	1.01759	0.0251508	1.01759	up	1.07483	0.104112	1.07483	up	Rv0183	Rv0183	POSSIBLE LYSOPHOSPHOLIPASE	TBFG_10184, TBFG_00182	TBFG_10184[0]|TBMG_00184[0]|JTY_0189[0]|Rv0183[0]|Mb0189[0]|MRA_0191[0]|MT0192[0]|BCG_0220[0]	lysophospholipase|putative lysophospholipase|POSSIBLE LYSOPHOSPHOLIPASE|Putative lysophospholipase|Lysophospholipase, putative|Possible lysophospholipase
BUGS0000000577924	-1.40423	-0.489778	1.40423	down	-1.50223	-0.587105	1.50223	down	-1.49832	-0.583344	1.49832	down	-1.58164	-0.66142	1.58164	down	-1.61253	-0.68933	1.61253	down	-1.06979	-0.0973272	1.06979	down	-1.067	-0.0935655	1.067	down	-1.01953	-0.0279093	1.01953	down	Rv0184	Rv0184	Putative uncharacterized protein	TBFG_10185, TBFG_00183	TBFG_10185[0]|TBMG_00185[0]|JTY_0190[0]|Rv0184[0]|Mb0190[0]|MRA_0192[0]|MT0193[0]|BCG_0221[0]	hypothetical protein|Putative uncharacterized protein|Putative uncharacterized protein Mb0190|Putative uncharacterized protein BCG_0221
BUGS0000000578004	1.23486	0.304342	1.23486	up	1.16875	0.224963	1.16875	up	1.15165	0.203701	1.15165	up	1.1502	0.201888	1.1502	up	1.04467	0.0630493	1.04467	up	-1.05656	-0.0793791	1.05656	down	-1.07225	-0.100641	1.07225	down	-1.10102	-0.138839	1.10102	down	Rv0185	Rv0185	Putative uncharacterized protein	TBFG_10186, TBFG_00184	TBFG_10186[0]|TBMG_00186[0]|JTY_0191[0]|Rv0185[0]|Mb0191[0]|MRA_0193[0]|MT0194[0]|BCG_0222[0]	hypothetical protein|Putative uncharacterized protein|Putative uncharacterized protein Mb0191|Putative uncharacterized protein BCG_0222
BUGS0000000576202	2.59837	1.3776	2.59837	up	2.21008	1.1441	2.21008	up	2.30004	1.20166	2.30004	up	3.58755	1.843	3.58755	up	3.76617	1.9131	3.76617	up	-1.17569	-0.233506	1.17569	down	-1.12971	-0.175946	1.12971	down	1.04979	0.0700998	1.04979	up	Rv0186	bglS	Beta-glucosidase, putative	TBFG_10187, TBFG_00185|bglS	TBFG_10187[0]|TBMG_00187[0]|JTY_0192[0]|Rv0186[0]|Mb0192[0]|EBMYCG00000066896[0]|MT0195[0]|BCG_0223[0]	beta-glucosidase bglS|putative beta-glucosidase|Beta-glucosidase, putative|PROBABLE BETA-GLUCOSIDASE BGLS (GENTIOBIASE) (CELLOBIASE) (BETA-D-GLUCOSIDE GLUCOHYDROLASE)|Putative beta-glucosidase|Probable beta-glucosidase bglS
BUGS0000000580462	1.03343	0.0474463	1.03343	up	1.01491	0.0213494	1.01491	up	1.20585	0.270048	1.20585	up	1.00219	0.00315285	1.00219	up	1.0463	0.0652976	1.0463	up	-1.01825	-0.0260968	1.01825	down	1.16684	0.222602	1.16684	up	1.04402	0.0621448	1.04402	up	Rv0187	Rv0187	PROBABLE O-METHYLTRANSFERASE	TBFG_10188, TBFG_00186	TBFG_10188[0]|TBMG_00188[0]|JTY_0193[0]|Rv0187[0]|Mb0193[0]|MRA_0195[0]|MT0197[0]|BCG_0224[0]	O-methyltransferase|putative O-methyltransferase|PROBABLE O-METHYLTRANSFERASE|Probable o-methyltransferase
BUGS0000000571544	1.17561	0.233409	1.17561	up	1.01447	0.0207224	1.01447	up	-1.0746	-0.103806	1.0746	down	1.148	0.199127	1.148	up	-1.26255	-0.336342	1.26255	down	-1.15884	-0.212687	1.15884	down	-1.26332	-0.337214	1.26332	down	-1.44941	-0.535469	1.44941	down	Rv0188	Rv0188	PROBABLE CONSERVED TRANSMEMBRANE PROTEIN	TBFG_10189, TBFG_00187	TBFG_10189[0]|TBMG_00189[0]|JTY_0194[0]|Rv0188[0]|Mb0194[0]|MRA_0196[0]|MT0198[0]|BCG_0225[0]	transmembrane protein|hypothetical protein|putative transmembrane protein|PROBABLE CONSERVED TRANSMEMBRANE PROTEIN|Putative conserved transmembrane protein|Probable conserved transmembrane protein
BUGS0000000579450	-1.04495	-0.0634384	1.04495	down	-1.1106	-0.151341	1.1106	down	-1.13465	-0.182244	1.13465	down	-1.14349	-0.193443	1.14349	down	-1.15611	-0.209273	1.15611	down	-1.06282	-0.087903	1.06282	down	-1.08584	-0.118806	1.08584	down	-1.01103	-0.01583	1.01103	down	Rv0189c	ilvD	Dihydroxy-acid dehydratase	TBFG_10190, TBFG_00188|ilvD	TBFG_10190[0]|TBMG_00190[0]|JTY_0195[0]|Rv0189c[0]|Mb0195c[0]|EBMYCG00000068672[0]|MT0199[0]|BCG_0226c[0]	dihydroxy-acid dehydratase|dihydroxy-acid dehydratase ilvD|Dihydroxy-acid dehydratase|Probable dihydroxy-acid dehydratase ilvD (DAD)
BUGS0000000570243	1.90507	0.929841	1.90507	up	1.80034	0.848273	1.80034	up	1.89122	0.919316	1.89122	up	2.49448	1.31874	2.49448	up	2.41118	1.26974	2.41118	up	-1.05817	-0.0815682	1.05817	down	-1.00732	-0.0105257	1.00732	down	-1.03455	-0.0490003	1.03455	down	Rv0190	Rv0190	Putative uncharacterized protein	TBFG_10191, TBFG_00189	TBFG_10191[0]|TBMG_00191[0]|JTY_0196[0]|Rv0190[0]|Mb0196[0]|MRA_0198[0]|MT0200[0]|BCG_0227[0]	hypothetical protein|Putative uncharacterized protein|Putative uncharacterized protein Mb0196|Putative uncharacterized protein BCG_0227
BUGS0000000571674	1.39584	0.481134	1.39584	up	1.52874	0.612344	1.52874	up	1.55949	0.641074	1.55949	up	1.592	0.670836	1.592	up	1.44296	0.52903	1.44296	up	1.09521	0.13121	1.09521	up	1.11724	0.15994	1.11724	up	-1.10329	-0.141807	1.10329	down	Rv0191	Rv0191	PROBABLE CONSERVED INTEGRAL MEMBRANE PROTEIN	TBFG_10192, TBFG_00190	TBFG_10192[0]|TBMG_00192[0]|JTY_0197[0]|Rv0191[0]|Mb0197[0]|MRA_0199[0]|MT0201[0]|BCG_0228[0]	integral membrane protein|hypothetical protein|putative integral membrane protein|PROBABLE CONSERVED INTEGRAL MEMBRANE PROTEIN|Putative conserved integral membrane protein|Sugar transporter family protein|Probable conserved integral membrane protein
BUGS0000000570571	-1.04739	-0.0667982	1.04739	down	-1.01191	-0.0170798	1.01191	down	-1.07058	-0.0983982	1.07058	down	-1.296	-0.374071	1.296	down	-1.5421	-0.624894	1.5421	down	1.03506	0.0497184	1.03506	up	-1.02215	-0.0316	1.02215	down	-1.18989	-0.250823	1.18989	down	Rv0192	Rv0192	Putative uncharacterized protein	TBFG_10193, TBFG_00191	TBFG_10193[0]|TBMG_00193[0]|JTY_0198[0]|Rv0192[0]|Rv0192.1[0]|Mb0198[0]|MRA_0200[0]|MT0202[0]|BCG_0229[0]	hypothetical protein|Putative uncharacterized protein|CONSERVED SECRETED PROTEIN|Putative uncharacterized protein Mb0198|Putative uncharacterized protein BCG_0229
BUGS0000000572125	-1.60559	-0.683102	1.60559	down	-1.34548	-0.428125	1.34548	down	2.19659	1.13527	2.19659	up	-1.75694	-0.813065	1.75694	down	2.6468	1.40425	2.6468	up	1.19332	0.254977	1.19332	up	3.52682	1.81837	3.52682	up	4.65027	2.21731	4.65027	up	Rv0193c	Rv0193c	Putative uncharacterized protein	TBFG_10195, TBFG_00192	TBFG_10195[0]|TBMG_00194[0]|JTY_0199[0]|Rv0193c[0]|Mb0199c[0]|MRA_0201[0]|MT0203[0]|BCG_0230c[0]	hypothetical protein|Putative uncharacterized protein|Putative uncharacterized protein Mb0199c|Putative uncharacterized protein BCG_0230c
BUGS0000000576279	-2.34409	-1.22903	2.34409	down	-1.80403	-0.851221	1.80403	down	1.8258	0.86853	1.8258	up	-2.74957	-1.4592	2.74957	down	1.61106	0.68801	1.61106	up	1.29937	0.377808	1.29937	up	4.27984	2.09756	4.27984	up	4.42971	2.14721	4.42971	up	Rv0194	Rv0194	PROBABLE DRUGS-TRANSPORT TRANSMEMBRANE ATP-BINDING PROTEIN ABC TRANSPORTER	TBFG_10196, TBFG_00193	TBFG_10196[0]|TBMG_00195[0]|JTY_0200[0]|Rv0194[0]|Mb0200[0]|MRA_0202[0]|MT0204[0]|BCG_0231[0]	drug ABC transporter ATP-binding protein|drugs-transport transmembrane ATP-binding protein ABC transporter|putative drugs-transport transmembrane ATP-binding protein ABC transporter|PROBABLE DRUGS-TRANSPORT TRANSMEMBRANE ATP-BINDING PROTEIN ABC TRANSPORTER|Drugs ABC transporter ATP-binding protein|ABC transporter, ATP-binding/permease protein|Probable drugs-transport transmembrane ATP-binding pro…
BUGS0000000574126	1.81558	0.860427	1.81558	up	2.34391	1.22891	2.34391	up	3.2674	1.70814	3.2674	up	1.73736	0.796899	1.73736	up	4.59958	2.2015	4.59958	up	1.291	0.368487	1.291	up	1.79965	0.847716	1.79965	up	2.64745	1.4046	2.64745	up	Rv0195	Rv0195	POSSIBLE TWO COMPONENT TRANSCRIPTIONAL REGULATORY PROTEIN (PROBABLY LUXR-FAMILY)	TBFG_10197, TBFG_00194	TBFG_10197[0]|TBMG_00196[0]|JTY_0201[0]|Rv0195[0]|Mb0201[0]|MRA_0203[0]|MT0205[0]|BCG_0232[0]	LuxR family two component transcriptional regulator|two component system transcriptional regulator, luxR-family|putative two component transcriptional regulatory protein|POSSIBLE TWO COMPONENT TRANSCRIPTIONAL REGULATORY PROTEIN (PROBABLY LUXR-FAMILY)|PUTATIVE TWO COMPONENT TRANSCRIPTIONAL REGULATORY PROTEIN (PROBABLY LUXR-FAMILY)|LuxR family transcriptional regulator|Transcriptional regulator, Lu…
BUGS0000000634916	-1.03274	-0.0464807	1.03274	down	1.23712	0.306986	1.23712	up	2.3545	1.23542	2.3545	up	-1.16738	-0.223277	1.16738	down	2.14005	1.09764	2.14005	up	1.27763	0.353467	1.27763	up	2.43159	1.2819	2.43159	up	2.49825	1.32092	2.49825	up	Rv0196	Rv0196	Uncharacterized HTH-type transcriptional regulator Rv0196/MT0206	TBFG_10198, TBFG_00195	TBFG_10198[0]|TBMG_00197[0]|JTY_0202[0]|Rv0196[0]|Mb0202[0]|MRA_0204[0]|MT0206[0]|BCG_0233[0]	transcriptional regulator|putative transcriptional regulatory protein|Uncharacterized HTH-type transcriptional regulator Rv0196/MT0206|PUTATIVE TRANSCRIPTIONAL REGULATORY PROTEIN|Putative transcriptional regulatory protein
BUGS0000000571417	-1.01665	-0.0238228	1.01665	down	1.193	0.254591	1.193	up	2.27724	1.18729	2.27724	up	-1.141	-0.190304	1.141	down	3.08877	1.62703	3.08877	up	1.21286	0.278414	1.21286	up	2.31516	1.21111	2.31516	up	3.5243	1.81734	3.5243	up	Rv0197	Rv0197	POSSIBLE OXIDOREDUCTASE	TBFG_10199, TBFG_00196	TBFG_10199[0]|TBMG_00198[0]|JTY_0203[0]|Rv0197[0]|Mb0203[0]|MRA_0205[0]|MT0207[0]|BCG_0234[0]	oxidoreductase|putative oxidoreductase|POSSIBLE OXIDOREDUCTASE|Putative oxidoreductase|Molybdopterin oxidoreductase|Possible oxidoreductase
BUGS0000000576439	-1.2982	-0.376508	1.2982	down	-1.33123	-0.412756	1.33123	down	-1.19722	-0.259693	1.19722	down	-1.50015	-0.585102	1.50015	down	-1.13737	-0.185705	1.13737	down	-1.02544	-0.0362482	1.02544	down	1.08434	0.116816	1.08434	up	1.31896	0.399397	1.31896	up	Rv0198c	Rv0198c	Endopeptidase, peptidase family M13	TBFG_10200, TBFG_00197	TBFG_10200[0]|TBMG_00199[0]|JTY_0204[0]|Rv0198c[0]|Mb0204c[0]|MRA_0206[0]|MT0208[0]|BCG_0235c[0]	zinc metalloprotease|putative zinc metalloprotease|Endopeptidase, peptidase family M13|PROBABLE ZINC METALLOPROTEASE|Putative zinc metalloprotease|Probable zinc metalloprotease
BUGS0000000578355	-1.46014	-0.546102	1.46014	down	-1.39124	-0.47637	1.39124	down	-1.07625	-0.106018	1.07625	down	-1.67737	-0.746197	1.67737	down	-1.27139	-0.346402	1.27139	down	1.04952	0.0697322	1.04952	up	1.35668	0.440084	1.35668	up	1.31932	0.399795	1.31932	up	Rv0199	Rv0199	PROBABLE CONSERVED MEMBRANE PROTEIN	TBFG_10201, TBFG_00198	TBFG_10201[0]|TBMG_00200[0]|JTY_0205[0]|Rv0199[0]|Mb0205[0]|MRA_0207[0]|MT0209[0]|BCG_0236[0]	hypothetical protein|PROBABLE CONSERVED MEMBRANE PROTEIN|Putative conserved membrane protein|Putative uncharacterized protein|Probable conserved membrane protein
BUGS0000000568569	-1.35211	-0.435214	1.35211	down	-1.24625	-0.317596	1.24625	down	-1.18093	-0.239929	1.18093	down	-1.15355	-0.206083	1.15355	down	-1.20953	-0.274444	1.20953	down	1.08494	0.117618	1.08494	up	1.14495	0.195285	1.14495	up	-1.04852	-0.0683608	1.04852	down	Rv0200	Rv0200	POSSIBLE CONSERVED TRANSMEMBRANE PROTEIN	TBFG_10202, TBFG_00199	TBFG_10202[0]|TBMG_00201[0]|JTY_0206[0]|Rv0200[0]|Mb0206[0]|MRA_0208[0]|MT0210[0]|BCG_0237[0]	transmembrane protein|hypothetical protein|putative transmembrane protein|POSSIBLE CONSERVED TRANSMEMBRANE PROTEIN|Putative conserved transmembrane protein|Possible conserved transmembrane protein
BUGS0000000568294	1.42709	0.513072	1.42709	up	1.44351	0.529579	1.44351	up	1.46532	0.551215	1.46532	up	1.20892	0.27372	1.20892	up	1.21893	0.285611	1.21893	up	1.01151	0.0165071	1.01151	up	1.02679	0.0381432	1.02679	up	1.00828	0.0118909	1.00828	up	Rv0201c	Rv0201c	Putative uncharacterized protein	TBFG_10203, TBFG_00200	TBFG_10203[0]|TBMG_00202[0]|JTY_0207[0]|Rv0201c[0]|Mb0207c[0]|MRA_0209[0]|MT0211[0]|BCG_0238c[0]	hypothetical protein|Putative uncharacterized protein|Putative uncharacterized protein Mb0207c|Putative uncharacterized protein BCG_0238c
BUGS0000000574248	-1.9729	-0.980316	1.9729	down	-2.0198	-1.01421	2.0198	down	-2.15286	-1.10626	2.15286	down	-2.17173	-1.11885	2.17173	down	-2.56505	-1.35899	2.56505	down	-1.02377	-0.0338969	1.02377	down	-1.09122	-0.125941	1.09122	down	-1.18111	-0.240144	1.18111	down	Rv0202c	mmpL11	Putative membrane protein mmpL11	TBFG_10204, TBFG_00201|mmpL11	TBFG_10204[0]|TBMG_00203[0]|JTY_0208[0]|Rv0202c[0]|Mb0208c[0]|EBMYCG00000067186[0]|MT0212[0]|BCG_0239c[0]	transmembrane transport protein mmpL11|transmembrane transporter mmpL11|putative transmembrane transport protein|Putative membrane protein mmpL11|Membrane protein MmpL11|Probable conserved transmembrane transport protein mmpL11
BUGS0000000576619	-2.86221	-1.51713	2.86221	down	-2.76569	-1.46764	2.76569	down	-2.53299	-1.34084	2.53299	down	-3.39547	-1.76361	3.39547	down	-3.20702	-1.68123	3.20702	down	1.0349	0.0494909	1.0349	up	1.12997	0.176288	1.12997	up	1.05876	0.0823793	1.05876	up	Rv0203	Rv0203	POSSIBLE EXPORTED PROTEIN	TBFG_10205, TBFG_00202	TBFG_10205[0]|TBMG_00204[0]|JTY_0209[0]|Rv0203[0]|Mb0209[0]|MRA_0211[0]|MT0213[0]|BCG_0240[0]	hypothetical protein|POSSIBLE EXPORTED PROTEIN|Putative exported protein|Possible exported protein
BUGS0000000576367	-2.34799	-1.23143	2.34799	down	-2.17264	-1.11945	2.17264	down	-2.14312	-1.09971	2.14312	down	-2.43487	-1.28384	2.43487	down	-1.79904	-0.847231	1.79904	down	1.08071	0.111979	1.08071	up	1.0956	0.131716	1.0956	up	1.35342	0.436612	1.35342	up	Rv0204c	Rv0204c	PROBABLE CONSERVED TRANSMEMBRANE PROTEIN	TBFG_10206, TBFG_00203	TBFG_10206[0]|TBMG_00205[0]|JTY_0210[0]|Rv0204c[0]|Mb0210c[0]|MRA_0212[0]|MT0214[0]|BCG_0241c[0]	transmembrane protein|hypothetical protein|putative transmembrane protein|PROBABLE CONSERVED TRANSMEMBRANE PROTEIN|Putative conserved transmembrane protein|Putative uncharacterized protein|Probable conserved transmembrane protein
BUGS0000000578275	-1.79648	-0.845175	1.79648	down	-1.58875	-0.667889	1.58875	down	-1.22952	-0.298099	1.22952	down	-2.11564	-1.08109	2.11564	down	-1.80353	-0.850822	1.80353	down	1.13075	0.177286	1.13075	up	1.46112	0.547076	1.46112	up	1.17306	0.230272	1.17306	up	Rv0205	Rv0205	UPF0118 membrane protein Rv0205/MT0215	TBFG_10207, TBFG_00204	TBFG_10207[0]|TBMG_00206[0]|JTY_0211[0]|Rv0205[0]|Mb0211[0]|MRA_0213[0]|MT0215[0]|BCG_0242[0]	transmembrane protein|hypothetical protein|putative transmembrane protein|UPF0118 membrane protein Rv0205/MT0215|PROBABLE CONSERVED TRANSMEMBRANE PROTEIN|Putative conserved transmembrane protein|Probable conserved transmembrane protein
BUGS0000000575428	-1.44749	-0.533551	1.44749	down	-1.55217	-0.634287	1.55217	down	-1.70428	-0.769164	1.70428	down	-1.54931	-0.63163	1.54931	down	-1.90736	-0.931579	1.90736	down	-1.07232	-0.100736	1.07232	down	-1.17741	-0.235613	1.17741	down	-1.2311	-0.299948	1.2311	down	Rv0206c	mmpL3	Putative membrane protein mmpL3	TBFG_10208, TBFG_00205|mmpL3	TBFG_10208[0]|TBMG_00207[0]|JTY_0212[0]|Rv0206c[0]|Mb0212c[0]|EBMYCG00000067211[0]|MT0216[0]|BCG_0243c[0]	transmembrane transport protein mmpL3|transmembrane transporter mmpL3|conserved transmembrane transport protein|Putative membrane protein mmpL3|POSSIBLE CONSERVED TRANSMEMBRANE TRANSPORT PROTEIN MMPL3|Putative conserved transmembrane transport protein MmpL3|Conserved transmembrane transport protein mmpL3
BUGS0000000636175	-1.03452	-0.0489559	1.03452	down	-1.09405	-0.129676	1.09405	down	-1.05015	-0.070591	1.05015	down	-1.11775	-0.160602	1.11775	down	-1.10094	-0.138731	1.10094	down	-1.05755	-0.0807204	1.05755	down	-1.01511	-0.0216351	1.01511	down	1.01527	0.0218706	1.01527	up	Rv0207c	Rv0207c	Putative uncharacterized protein	TBFG_10209, TBFG_00206	TBFG_10209[0]|TBMG_00208[0]|JTY_0213[0]|Rv0207c[0]|Mb0213c[0]|MRA_0215[0]|MT0217[0]|BCG_0244c[0]	hypothetical protein|Putative uncharacterized protein|Putative uncharacterized protein Mb0213c|Putative uncharacterized protein BCG_0244c
BUGS0000000576302	1.01404	0.0201149	1.01404	up	1.30252	0.381307	1.30252	up	2.02159	1.01549	2.02159	up	-1.09189	-0.12683	1.09189	down	1.5957	0.674186	1.5957	up	1.28449	0.361192	1.28449	up	1.9936	0.995378	1.9936	up	1.74233	0.801015	1.74233	up	Rv0208c	trmB	tRNA (guanine-N(7)-)-methyltransferase	trmB, TBFG_00207, yggH|trmB	TBFG_10210[0]|TBMG_00209[0]|JTY_0214[0]|Rv0208c[0]|Mb0214c[0]|EBMYCG00000065242[0]|MT0218[0]|BCG_0245c[0]	tRNA (guanine-N(7)-)-methyltransferase|methlytransferase|tRNA (guanine-N(7))-methyltransferase
BUGS0000000636171	1.07869	0.109278	1.07869	up	1.31579	0.395933	1.31579	up	1.84336	0.882337	1.84336	up	-1.15826	-0.211965	1.15826	down	1.56478	0.645964	1.56478	up	1.21981	0.286655	1.21981	up	1.70889	0.773059	1.70889	up	1.81243	0.857928	1.81243	up	Rv0209	Rv0209	Putative uncharacterized protein	TBFG_10211, TBFG_00208	TBFG_10211[0]|TBMG_00210[0]|JTY_0215[0]|Rv0209[0]|Mb0215[0]|MRA_0217[0]|MT0219[0]|BCG_0246[0]	hypothetical protein|Putative uncharacterized protein|Putative uncharacterized protein Mb0215|Putative uncharacterized protein BCG_0246
BUGS0000000568308	-1.90808	-0.93212	1.90808	down	-1.40907	-0.494743	1.40907	down	1.22362	0.291153	1.22362	up	-2.35487	-1.23565	2.35487	down	-1.00813	-0.0116868	1.00813	down	1.35414	0.437377	1.35414	up	2.33476	1.22327	2.33476	up	2.33587	1.22396	2.33587	up	Rv0210	Rv0210	Putative uncharacterized protein	TBFG_10212, TBFG_00209	TBFG_10212[0]|TBMG_00211[0]|JTY_0216[0]|Rv0210[0]|Mb0216[0]|MRA_0218[0]|MT0220[0]|BCG_0247[0]	hypothetical protein|Putative uncharacterized protein|Putative uncharacterized protein Mb0216|Putative uncharacterized protein BCG_0247
BUGS0000000568820	-1.28322	-0.359768	1.28322	down	-1.30727	-0.38656	1.30727	down	-1.21761	-0.284057	1.21761	down	1.35795	0.441435	1.35795	up	1.61048	0.687492	1.61048	up	-1.01874	-0.0267921	1.01874	down	1.05388	0.0757112	1.05388	up	1.18596	0.246058	1.18596	up	Rv0211	pckG	Phosphoenolpyruvate carboxykinase [GTP]	TBFG_10213, TBFG_00210|pckA|pckG	TBFG_10213[0]|TBMG_00212[0]|JTY_0217[0]|Rv0211[0]|Mb0217[0]|EBMYCG00000066926[0]|MT0221[0]|BCG_0248[0]	phosphoenolpyruvate carboxykinase|iron-regulated phosphoenolpyruvate carboxykinase pckA|Phosphoenolpyruvate carboxykinase [GTP]
BUGS0000000572190	1.06275	0.0878005	1.06275	up	1.32686	0.40802	1.32686	up	2.44132	1.28766	2.44132	up	1.05485	0.0770326	1.05485	up	2.36389	1.24117	2.36389	up	1.24852	0.320219	1.24852	up	2.29717	1.19986	2.29717	up	2.24099	1.16413	2.24099	up	Rv0212c	nadR	POSSIBLE TRANSCRIPTIONAL REGULATORY PROTEIN NADR (PROBABLY ASNC-FAMILY)	TBFG_10214, TBFG_00211|nadR	TBFG_10214[0]|TBMG_00213[0]|JTY_0218[0]|Rv0212c[0]|Mb0218c[0]|EBMYCG00000066797[0]|MT0222[0]|BCG_0249c[0]	AsnC family transcriptional regulator|asnC-family transcriptional regulator nadR|putative transcriptional regulatory protein|POSSIBLE TRANSCRIPTIONAL REGULATORY PROTEIN NADR (PROBABLY ASNC-FAMILY)|Putative transcriptional regulatory protein NadR|Transcriptional regulator, putative|Possible transcriptional regulatory protein nadR (Probably asnC-family)
BUGS0000000568938	-1.21362	-0.279321	1.21362	down	-1.07533	-0.104778	1.07533	down	1.80297	0.850373	1.80297	up	-1.63362	-0.708069	1.63362	down	1.37545	0.459906	1.37545	up	1.12861	0.174543	1.12861	up	2.18812	1.12969	2.18812	up	2.24696	1.16797	2.24696	up	Rv0213c	Rv0213c	Methyltransferase, putative	TBFG_10215, TBFG_00212	TBFG_10215[0]|TBMG_00214[0]|JTY_0219[0]|Rv0213c[0]|Mb0219c[0]|MRA_0221[0]|MT0223[0]|BCG_0250c[0]	methyltransferase|methyltransferase/methylase|putative methyltransferase|Methyltransferase, putative|POSSIBLE METHYLTRANSFERASE (METHYLASE)|Putative methyltransferase|Possible methyltransferase (Methylase)
BUGS0000000576377	-2.52767	-1.33781	2.52767	down	-2.2581	-1.17511	2.2581	down	1.24402	0.315005	1.24402	up	-1.65743	-0.728948	1.65743	down	-1.0818	-0.113435	1.0818	down	1.11938	0.162695	1.11938	up	3.14446	1.65281	3.14446	up	1.5321	0.615513	1.5321	up	Rv0214	fadD4	PROBABLE FATTY-ACID-CoA LIGASE FADD4 (FATTY-ACID-CoA SYNTHETASE) (FATTY-ACID-CoA SYNTHASE)	TBFG_10216, TBFG_00213|fadD4	TBFG_10216[0]|TBMG_00215[0]|JTY_0220[0]|Rv0214[0]|Mb0220[0]|EBMYCG00000065279[0]|MT0224[0]|BCG_0251[0]	acyl-CoA synthetase|fatty-acid-CoA ligase fadD4|PROBABLE FATTY-ACID-CoA LIGASE FADD4 (FATTY-ACID-CoA SYNTHETASE) (FATTY-ACID-CoA SYNTHASE)|PROBABLE FATTY-ACID-COA LIGASE FADD4 (FATTY-ACID-COA SYNTHETASE) (FATTY-ACID-COA SYNTHASE)|Fatty-acid-CoA ligase FadD4|Probable fatty-acid-CoA ligase fadD4
BUGS0000000633371	-1.59587	-0.674346	1.59587	down	-1.47478	-0.560503	1.47478	down	1.01465	0.0209756	1.01465	up	-2.93601	-1.55386	2.93601	down	-2.34011	-1.22657	2.34011	down	1.08211	0.113843	1.08211	up	1.61924	0.695321	1.61924	up	1.25465	0.327285	1.25465	up	Rv0215c	fadE3	PROBABLE ACYL-CoA DEHYDROGENASE FADE3	TBFG_10217, TBFG_00214|fadE3	TBFG_10217[0]|TBMG_00216[0]|JTY_0221[0]|Rv0215c[0]|Mb0221c[0]|EBMYCG00000064864[0]|MT0225[0]|BCG_0252c[0]	acyl-CoA dehydrogenase fadE3|putative acyl-CoA dehydrogenase|PROBABLE ACYL-CoA DEHYDROGENASE FADE3|PROBABLE ACYL-COA DEHYDROGENASE FADE3|Acyl-CoA dehydrogenase FadE3|Acyl-CoA dehydrogenase|Probable acyl-CoA dehydrogenase fadE3
BUGS0000000574601	-1.7796	-0.831552	1.7796	down	-1.45895	-0.544927	1.45895	down	1.25732	0.330348	1.25732	up	-15.6737	-3.97027	15.6737	down	-15.195	-3.92552	15.195	down	1.21978	0.286624	1.21978	up	2.23752	1.1619	2.23752	up	1.0315	0.0447478	1.0315	up	Rv0216	Rv0216	Putative uncharacterized protein	TBFG_10218, TBFG_00215	TBFG_10218[0]|TBMG_00217[0]|JTY_0222[0]|Rv0216[0]|Mb0222[0]|MRA_0224[0]|MT0226[0]|BCG_0253[0]	hypothetical protein|Putative uncharacterized protein|Putative uncharacterized protein Mb0222|Putative uncharacterized protein BCG_0253
BUGS0000000633428	-1.88903	-0.917645	1.88903	down	-1.475	-0.560712	1.475	down	-1.18989	-0.250829	1.18989	down	-3.32433	-1.73306	3.32433	down	-2.37887	-1.25028	2.37887	down	1.2807	0.356933	1.2807	up	1.58757	0.666816	1.58757	up	1.39744	0.482782	1.39744	up	Rv0217c	lipW	POSSIBLE ESTERASE LIPW	TBFG_10219, TBFG_00216|lipW	TBFG_10219[0]|TBMG_00218[0]|JTY_0223[1]|Rv0217c[0]|Mb0223c[1]|EBMYCG00000064959[0]|MT0227[0]|BCG_0254c[1]	esterase lipW|putative esterase|POSSIBLE ESTERASE LIPW|Putative esterase LipW|Esterase/lipase, putative|Possible esterase lipW
BUGS0000000575716	-2.65174	-1.40694	2.65174	down	-1.45101	-0.537058	1.45101	down	1.29745	0.375679	1.29745	up	-3.523	-1.8168	3.523	down	-1.38026	-0.464943	1.38026	down	1.82751	0.869883	1.82751	up	3.4405	1.78262	3.4405	up	2.55241	1.35186	2.55241	up	Rv0218	Rv0218	PROBABLE CONSERVED TRANSMEMBRANE PROTEIN	TBFG_10220, TBFG_00217	TBFG_10220[0]|TBMG_00219[0]|JTY_0224[0]|Rv0218[0]|Mb0224[0]|MRA_0226[0]|MT0228[0]|BCG_0255[0]	transmembrane protein|hypothetical protein|putative transmembrane protein|PROBABLE CONSERVED TRANSMEMBRANE PROTEIN|Putative conserved transmembrane protein|Putative uncharacterized protein|Probable conserved transmembrane protein
BUGS0000000575296	-2.86444	-1.51825	2.86444	down	-1.69251	-0.759163	1.69251	down	1.29553	0.373544	1.29553	up	-3.8653	-1.95058	3.8653	down	-1.38185	-0.466605	1.38185	down	1.69242	0.759088	1.69242	up	3.71097	1.89179	3.71097	up	2.79718	1.48397	2.79718	up	Rv0219	Rv0219	PROBABLE CONSERVED TRANSMEMBRANE PROTEIN	TBFG_10221, TBFG_00218	TBFG_10221[0]|TBMG_00220[0]|JTY_0225[0]|Rv0219[0]|Mb0225[0]|MRA_0227[0]|MT0229[0]|BCG_0256[0]	transmembrane protein|hypothetical protein|putative transmembrane protein|PROBABLE CONSERVED TRANSMEMBRANE PROTEIN|Putative conserved transmembrane protein|Probable conserved transmembrane protein
BUGS0000000636706	-1.7952	-0.844142	1.7952	down	-1.97631	-0.982811	1.97631	down	-1.98177	-0.98679	1.98177	down	-2.02899	-1.02076	2.02899	down	-2.0039	-1.00281	2.0039	down	-1.10089	-0.138669	1.10089	down	-1.10393	-0.142647	1.10393	down	1.01252	0.017952	1.01252	up	Rv0220	lipC	Esterase, putative	TBFG_10222, TBFG_00219|lipC	TBFG_10222[0]|TBMG_00221[0]|JTY_0226[0]|Rv0220[0]|Mb0226[0]|EBMYCG00000067534[0]|MT0230[0]|BCG_0257[0]	esterase lipC|putative esterase|Esterase, putative|PROBABLE ESTERASE LIPC|Esterase LipC|Probable esterase lipC
BUGS0000000633692	-1.97992	-0.985441	1.97992	down	-2.13265	-1.09265	2.13265	down	-1.96151	-0.971963	1.96151	down	132.038	7.04481	132.038	up	124.547	6.96055	124.547	up	-1.07714	-0.107205	1.07714	down	1.00939	0.0134783	1.00939	up	-1.06014	-0.0842562	1.06014	down	Rv0221	Rv0221	UPF0089 protein Rv0221/MT0231	TBFG_10223, TBFG_00220	TBFG_10223[0]|TBMG_00222[0]|Rv0221[0]|MRA_0229[0]|MT0231[0]	hypothetical protein|UPF0089 protein Rv0221/MT0231|Putative uncharacterized protein
BUGS0000000635201	-2.29202	-1.19662	2.29202	down	-2.34521	-1.22972	2.34521	down	-2.42484	-1.27789	2.42484	down	72.5526	6.18096	72.5526	up	58.7743	5.87711	58.7743	up	-1.0232	-0.0330949	1.0232	down	-1.05795	-0.0812678	1.05795	down	-1.23443	-0.303843	1.23443	down	Rv0222	echA1	Enoyl-CoA hydratase/isomerase family protein	TBFG_10224, TBFG_00221|echA1	TBFG_10224[1]|TBMG_00223[1]|Rv0222[0]|EBMYCG00000068561[0]|MT0232[1]	enoyl-CoA hydratase|enoyl-CoA hydratase echA1|Enoyl-CoA hydratase/isomerase family protein|Enoyl-CoA hydratase EchA1
BUGS0000000579660	-1.93415	-0.951696	1.93415	down	-1.06858	-0.0956979	1.06858	down	1.53862	0.621633	1.53862	up	-2.14191	-1.0989	2.14191	down	1.22108	0.288156	1.22108	up	1.81001	0.855998	1.81001	up	2.97591	1.57333	2.97591	up	2.61544	1.38706	2.61544	up	Rv0223c	Rv0223c	Aldehyde dehydrogenase family protein	TBFG_10225, TBFG_00222	TBFG_10225[0]|TBMG_00224[0]|JTY_0229[0]|Rv0223c[0]|Mb0228c[0]|MRA_0231[0]|MT0233[0]|BCG_0260c[0]	aldehyde dehydrogenase|putative aldehyde dehydrogenase|Aldehyde dehydrogenase family protein|PROBABLE ALDEHYDE DEHYDROGENASE|Aldehyde dehydrogenase|Probable aldehyde dehydrogenase
BUGS0000000572066	-1.40426	-0.489805	1.40426	down	-1.02158	-0.0308061	1.02158	down	1.55472	0.636654	1.55472	up	-2.11876	-1.08322	2.11876	down	-1.23976	-0.310059	1.23976	down	1.37459	0.458999	1.37459	up	2.18322	1.12646	2.18322	up	1.70901	0.77316	1.70901	up	Rv0224c	Rv0224c	Uncharacterized methyltransferase Rv0224c/MT0234	TBFG_10226, TBFG_00223	TBFG_10226[0]|TBMG_00225[0]|JTY_0230[0]|Rv0224c[0]|Mb0229c[0]|MRA_0232[0]|MT0234[0]|BCG_0261c[0]	methyltransferase|methyltransferase/methylase|putative methyltransferase|Uncharacterized methyltransferase Rv0224c/MT0234|Uncharacterized methyltransferase Mb0229c|Uncharacterized methyltransferase MRA_0232|Uncharacterized methyltransferase BCG_0261c
BUGS0000000579539	-1.84043	-0.880046	1.84043	down	-1.83046	-0.872208	1.83046	down	-1.75238	-0.809315	1.75238	down	-2.03956	-1.02825	2.03956	down	-2.13028	-1.09104	2.13028	down	1.00545	0.00783873	1.00545	up	1.05025	0.0707312	1.05025	up	-1.04448	-0.062789	1.04448	down	Rv0225	Rv0225	Glycosyl transferase	TBFG_10227, TBFG_00224	TBFG_10227[0]|TBMG_00226[0]|JTY_0231[0]|Rv0225[0]|Mb0230[0]|MRA_0233[0]|MT0235[0]|BCG_0262[0]	hypothetical protein|Glycosyl transferase|POSSIBLE CONSERVED PROTEIN|Glycosyltransferase|Possible conserved protein
BUGS0000000574021	-3.29399	-1.71984	3.29399	down	-2.67337	-1.41866	2.67337	down	-2.17339	-1.11995	2.17339	down	-3.98807	-1.99569	3.98807	down	-2.57167	-1.36271	2.57167	down	1.23215	0.301176	1.23215	up	1.5156	0.599888	1.5156	up	1.55077	0.632987	1.55077	up	Rv0226c	Rv0226c	PROBABLE CONSERVED TRANSMEMBRANE PROTEIN	TBFG_10228, TBFG_00225	TBFG_10228[0]|TBMG_00227[0]|JTY_0232[0]|Rv0226c[0]|Mb0231c[0]|MRA_0234[0]|MT0236[0]|BCG_0263c[0]	transmembrane protein|hypothetical protein|putative transmembrane protein|PROBABLE CONSERVED TRANSMEMBRANE PROTEIN|Putative conserved transmembrane protein|Probable conserved transmembrane protein
BUGS0000000634180	-2.04819	-1.03435	2.04819	down	-1.88053	-0.911139	1.88053	down	-1.67575	-0.744807	1.67575	down	-2.4353	-1.2841	2.4353	down	-2.01315	-1.00945	2.01315	down	1.08916	0.123212	1.08916	up	1.22225	0.289544	1.22225	up	1.20969	0.274643	1.20969	up	Rv0227c	Rv0227c	PROBABLE CONSERVED MEMBRANE PROTEIN	TBFG_10229, TBFG_00226	TBFG_10229[0]|TBMG_00228[0]|JTY_0233[0]|Rv0227c[0]|Mb0232c[0]|MRA_0235[0]|MT0237[0]|BCG_0264c[0]	hypothetical protein|PROBABLE CONSERVED MEMBRANE PROTEIN|Putative conserved membrane protein|Probable conserved membrane protein
BUGS0000000570128	1.08216	0.113918	1.08216	up	1.33793	0.420003	1.33793	up	1.39865	0.484036	1.39865	up	1.07554	0.10506	1.07554	up	1.45296	0.538995	1.45296	up	1.23635	0.306085	1.23635	up	1.29246	0.370118	1.29246	up	1.35091	0.433935	1.35091	up	Rv0228	Rv0228	PROBABLE INTEGRAL MEMBRANE ACYLTRANSFERASE	TBFG_10230, TBFG_00227	TBFG_10230[0]|TBMG_00229[0]|JTY_0234[0]|Rv0228[0]|Mb0233[0]|MRA_0236[0]|MT0238[0]|BCG_0265[0]	integral membrane acyltransferase|membrane acyltransferase|putative integral membrane acyltransferase|PROBABLE INTEGRAL MEMBRANE ACYLTRANSFERASE|Putative integral membrane acyltransferase|Acyltransferase|Probable integral membrane acyltransferase
BUGS0000000637132	2.49898	1.32134	2.49898	up	2.52744	1.33768	2.52744	up	2.51504	1.33058	2.51504	up	2.42081	1.27549	2.42081	up	2.70364	1.4349	2.70364	up	1.01139	0.0163379	1.01139	up	1.00643	0.0092454	1.00643	up	1.11683	0.15941	1.11683	up	Rv0229c	Rv0229c	POSSIBLE CONSERVED MEMBRANE PROTEIN	TBFG_10231, TBFG_00228	TBFG_10231[0]|TBMG_03980[0]|JTY_0235[0]|Rv0229c[0]|Mb0234c[0]|MRA_0237[0]|MT0239[0]|BCG_0266c[0]	hypothetical protein|toxin|POSSIBLE CONSERVED MEMBRANE PROTEIN|Putative conserved membrane protein|Possible conserved membrane protein
BUGS0000000636009	-1.48299	-0.568506	1.48299	down	-1.34099	-0.423297	1.34099	down	1.18481	0.24466	1.18481	up	-1.97418	-0.981256	1.97418	down	-1.15265	-0.204954	1.15265	down	1.10589	0.145209	1.10589	up	1.75706	0.813166	1.75706	up	1.71273	0.776301	1.71273	up	Rv0230c	Rv0230c	Phosphotriesterase homology protein	TBFG_10232, TBFG_00229|php	TBFG_10232[0]|TBMG_00231[0]|JTY_0236[0]|Rv0230c[0]|Mb0235c[0]|EBMYCG00000064916[0]|MT0240[0]|BCG_0267c[0]	phosphotriesterase PHP (parathion hydrolase)|phosphotriesterase php|putative phosphotriesterase|Phosphotriesterase homology protein|PROBABLE PHOSPHOTRIESTERASE PHP (PARATHION HYDROLASE) (PTE) (ARYLDIALKYLPHOSPHATASE) (PARAOXONASE) (A-ESTERASE) (ARYLTRIPHOSPHATASE) (PARAOXON HYDROLASE)|Phosphotriesterase|Probable phosphotriesterase php
BUGS0000000575126	-2.56856	-1.36096	2.56856	down	-2.33287	-1.22211	2.33287	down	-1.27044	-0.345329	1.27044	down	-4.22821	-2.08005	4.22821	down	-1.77535	-0.828102	1.77535	down	1.10103	0.138854	1.10103	up	2.02179	1.01563	2.02179	up	2.38162	1.25194	2.38162	up	Rv0231	fadE4	Acyl-CoA dehydrogenase, putative	TBFG_10233, TBFG_00230|fadE4	TBFG_10233[0]|TBMG_00232[0]|JTY_0237[0]|Rv0231[0]|Mb0236[0]|EBMYCG00000068003[0]|MT0241[0]|BCG_0268[0]	acyl-CoA dehydrogenase fadE4|putative acyl-CoA dehydrogenase|Acyl-CoA dehydrogenase, putative|PROBABLE ACYL-COA DEHYDROGENASE FADE4|Acyl-CoA dehydrogenase FadE4|Probable acyl-CoA dehydrogenase fadE4
BUGS0000000572624	4.09327	2.03325	4.09327	up	4.13277	2.04711	4.13277	up	4.14531	2.05148	4.14531	up	4.10411	2.03707	4.10411	up	6.3061	2.65675	6.3061	up	1.00965	0.0138564	1.00965	up	1.01271	0.0182271	1.01271	up	1.53654	0.619681	1.53654	up	Rv0232	Rv0232	PROBABLE TRANSCRIPTIONAL REGULATORY PROTEIN (PROBABLY TETR/ACRR-FAMILY)	TBFG_10234, TBFG_00231	TBFG_10234[0]|TBMG_00233[0]|JTY_0238[0]|Rv0232[0]|Mb0237[0]|MRA_0240[0]|MT0242[0]|BCG_0269[0]	TetR/AcrR family transcriptional regulator|transcriptional regulator, tetR/acrR-family|putative transcriptional regulatory protein|PROBABLE TRANSCRIPTIONAL REGULATORY PROTEIN (PROBABLY TETR/ACRR-FAMILY)|TetR/AcrR-family transcriptional regulator|Probable transcriptional regulatory protein (Probably tetR/acrR-family)
BUGS0000000572482	3.1414	1.65141	3.1414	up	2.73545	1.45178	2.73545	up	2.61986	1.38949	2.61986	up	2.37545	1.2482	2.37545	up	3.74853	1.90633	3.74853	up	-1.1484	-0.199627	1.1484	down	-1.19907	-0.261916	1.19907	down	1.57803	0.658123	1.57803	up	Rv0233	Rv0233	R2-like ligand binding oxidase	TBFG_10235, TBFG_00232|nrdB	TBFG_10235[0]|TBMG_00234[0]|JTY_0239[0]|Rv0233[0]|Mb0238[0]|MRA_0241[0]|MT0244[0]|BCG_0270[0]	ribonucleotide-diphosphate reductase subunit beta|ribonucleoside-diphosphate reductase subunit beta nrdB|ribonucleoside-diphosphate reductase subunit beta|R2-like ligand binding oxidase
BUGS0000000576235	-2.16328	-1.11322	2.16328	down	-2.1503	-1.10454	2.1503	down	-1.72805	-0.789145	1.72805	down	-2.20839	-1.14299	2.20839	down	-1.38334	-0.468161	1.38334	down	1.00603	0.00867891	1.00603	up	1.25186	0.324072	1.25186	up	1.59641	0.674834	1.59641	up	Rv0234c	gabD1	Succinate-semialdehyde dehydrogenase [NADP+] 1	gabD1, TBFG_00233|gabD1	TBFG_10236[0]|TBMG_00235[0]|JTY_0240[0]|Rv0234c[0]|Mb0239c[0]|EBMYCG00000065230[0]|MT0245[0]|BCG_0271c[0]	succinic semialdehyde dehydrogenase|succinate-semialdehyde dehydrogenase [NADP+] dependent gabD1|succinate-semialdehyde dehydrogenase (NADP+) dependant|Succinate-semialdehyde dehydrogenase [NADP+] 1
BUGS0000000576884	-2.73482	-1.45145	2.73482	down	-2.31852	-1.21321	2.31852	down	-1.60034	-0.678382	1.60034	down	-2.89886	-1.53549	2.89886	down	-1.37668	-0.461189	1.37668	down	1.17955	0.238241	1.17955	up	1.7089	0.773064	1.7089	up	2.1057	1.0743	2.1057	up	Rv0235c	Rv0235c	PROBABLE CONSERVED TRANSMEMBRANE PROTEIN	TBFG_10237, TBFG_00234	TBFG_10237[0]|TBMG_00236[0]|JTY_0241[0]|Rv0235c[0]|Mb0240c[0]|MRA_0243[0]|MT0246[0]|BCG_0272c[0]	transmembrane protein|hypothetical protein|putative transmembrane protein|PROBABLE CONSERVED TRANSMEMBRANE PROTEIN|Putative conserved transmembrane protein|Probable conserved transmembrane protein
BUGS0000000570073	-2.37477	-1.24779	2.37477	down	-2.39547	-1.26031	2.39547	down	-2.37618	-1.24864	2.37618	down	-2.55208	-1.35167	2.55208	down	-2.42903	-1.28038	2.42903	down	-1.00871	-0.0125165	1.00871	down	-1.00059	-0.000853062	1.00059	down	1.05066	0.0712948	1.05066	up	Rv0236c	Rv0236c	PROBABLE CONSERVED TRANSMEMBRANE PROTEIN	TBFG_10238, TBFG_00235	TBFG_10238[0]|TBMG_00237[0]|JTY_0242[0]|Rv0236c[0]|Mb0241c[0]|MRA_0244[0]|MT0247[0]|BCG_0273c[0]	transmembrane protein|hypothetical protein|putative transmembrane protein|PROBABLE CONSERVED TRANSMEMBRANE PROTEIN|Putative conserved transmembrane protein|Putative uncharacterized protein|Probable conserved transmembrane protein
BUGS0000000570393	-2.71437	-1.44062	2.71437	down	-2.77505	-1.47251	2.77505	down	-2.3729	-1.24665	2.3729	down	-3.44685	-1.78528	3.44685	down	-3.27886	-1.71319	3.27886	down	-1.02236	-0.0318966	1.02236	down	1.1439	0.193966	1.1439	up	1.05123	0.0720835	1.05123	up	Rv0237	lpqI	Lipoprotein, putative	TBFG_10240, TBFG_00237|lpqI	TBFG_10240[0]|TBMG_00239[0]|JTY_0244[0]|Rv0237[0]|Mb0243[0]|EBMYCG00000068249[0]|MT0251[0]|BCG_0275[0]	lipoprotein lpqI|putative lipoprotein|Lipoprotein, putative|PROBABLE CONSERVED LIPOPROTEIN LPQI|Putative conserved lipoprotein LpqI|Probable conserved lipoprotein lpqI
BUGS0000000568768	1.31692	0.397165	1.31692	up	1.34387	0.426392	1.34387	up	1.32409	0.405004	1.32409	up	1.74148	0.800311	1.74148	up	1.41412	0.4999	1.41412	up	1.02046	0.0292263	1.02046	up	1.00545	0.00783825	1.00545	up	-1.2315	-0.300411	1.2315	down	Rv0238	Rv0238	POSSIBLE TRANSCRIPTIONAL REGULATORY PROTEIN (PROBABLY TETR-FAMILY)	TBFG_10241, TBFG_00238	TBFG_10241[0]|TBMG_00240[0]|JTY_0245[0]|Rv0238[0]|Mb0244[0]|MRA_0247[0]|MT0252[0]|BCG_0276[0]	TetR family transcriptional regulator|transcriptional regulator, tetR-family|putative transcriptional regulatory protein|POSSIBLE TRANSCRIPTIONAL REGULATORY PROTEIN (PROBABLY TETR-FAMILY)|TetR-family transcriptional regulator|Possible transcriptional regulatory protein (Probably tetR-family)
BUGS0000000570304	1.1873	0.247688	1.1873	up	1.09179	0.126701	1.09179	up	1.11159	0.152631	1.11159	up	1.33533	0.417197	1.33533	up	1.27875	0.35473	1.27875	up	-1.08748	-0.120986	1.08748	down	-1.06811	-0.095057	1.06811	down	-1.04425	-0.0624671	1.04425	down	Rv0239	Rv0239	Putative uncharacterized protein	TBFG_10242, TBFG_00239	TBFG_10242[0]|TBMG_00241[0]|JTY_0246[0]|Rv0239[0]|Mb0245[0]|MRA_0248[0]|MT0253[0]|BCG_0277[0]	hypothetical protein|antitoxin|Putative uncharacterized protein|Putative uncharacterized protein Mb0245|Putative uncharacterized protein BCG_0277
BUGS0000000576596	1.03889	0.0550442	1.03889	up	1.02725	0.0387821	1.02725	up	1.16814	0.22421	1.16814	up	-1.05192	-0.07302	1.05192	down	1.26453	0.338604	1.26453	up	-1.01134	-0.0162621	1.01134	down	1.12441	0.169166	1.12441	up	1.33018	0.411623	1.33018	up	Rv0240	Rv0240	Putative uncharacterized protein	TBFG_10243, TBFG_00240	TBFG_10243[0]|TBMG_00242[0]|JTY_0247[0]|Rv0240[0]|Mb0246[0]|MRA_0249[0]|MT0254[0]|BCG_0278[0]	hypothetical protein|toxin|Putative uncharacterized protein|Putative uncharacterized protein Mb0246|Putative uncharacterized protein BCG_0278
BUGS0000000572001	-1.51657	-0.600816	1.51657	down	-1.71148	-0.775242	1.71148	down	-1.70981	-0.773833	1.70981	down	-1.20865	-0.273397	1.20865	down	-1.00484	-0.00695991	1.00484	down	-1.12852	-0.174426	1.12852	down	-1.12741	-0.173017	1.12741	down	1.20283	0.266438	1.20283	up	Rv0241c	Rv0241c	MaoC family protein	TBFG_10244, TBFG_00241	TBFG_10244[0]|TBMG_00243[0]|JTY_0248[0]|Rv0241c[0]|Mb0247c[0]|MRA_0250[0]|MT0255[0]|BCG_0279c[0]	hypothetical protein|MaoC family protein|Putative uncharacterized protein Mb0247c|Putative uncharacterized protein|Putative uncharacterized protein BCG_0279c
BUGS0000000571860	-1.2261	-0.294076	1.2261	down	-1.50427	-0.589067	1.50427	down	-1.5095	-0.594067	1.5095	down	1.11983	0.163277	1.11983	up	1.18515	0.245066	1.18515	up	-1.22688	-0.294991	1.22688	down	-1.23114	-0.299991	1.23114	down	1.05833	0.0817885	1.05833	up	Rv0242c	fabG4	3-oxoacyl-(Acyl-carrier-protein) reductase	fabG, TBFG_00242|fabG4|fabG-1	TBFG_10245[0]|TBMG_00244[0]|JTY_0249[0]|Rv0242c[0]|Mb0248c[0]|EBMYCG00000066110[0]|MT0256[0]|BCG_0280c[0]	3-ketoacyl-(acyl-carrier-protein) reductase|3-oxoacyl-[acyl-carrier protein] reductase fabG4|3-oxoacyl-(acyl-carrier protein) reductase|3-oxoacyl-(Acyl-carrier-protein) reductase|PROBABLE 3-OXOACYL-[ACYL-CARRIER PROTEIN] REDUCTASE FABG4 (3-KETOACYL-ACYL CARRIER PROTEIN REDUCTASE)|3-ketoacyl-(Acyl-carrier-protein) reductase|Probable 3-oxoacyl-[acyl-carrier protein] reductase fabG4
BUGS0000000569853	-1.16221	-0.216874	1.16221	down	-1.45198	-0.538026	1.45198	down	-1.49787	-0.582912	1.49787	down	1.29492	0.372858	1.29492	up	1.14922	0.200653	1.14922	up	-1.24933	-0.321152	1.24933	down	-1.28881	-0.366039	1.28881	down	-1.12678	-0.172205	1.12678	down	Rv0243	fadA2	PROBABLE ACETYL-CoA ACYLTRANSFERASE FADA2 (3-KETOACYL-CoA THIOLASE) (BETA-KETOTHIOLASE)	TBFG_10246, TBFG_00243|fadA2	TBFG_10246[0]|TBMG_00245[0]|JTY_0250[0]|Rv0243[0]|Mb0249[0]|EBMYCG00000068074[0]|MT0257[0]|BCG_0281[0]	acetyl-CoA acetyltransferase|acetyl-CoA acyltransferase fadA2|acetyl-CoA acyltransferase|PROBABLE ACETYL-CoA ACYLTRANSFERASE FADA2 (3-KETOACYL-CoA THIOLASE) (BETA-KETOTHIOLASE)|PROBABLE ACETYL-COA ACYLTRANSFERASE FADA2 (3-KETOACYL-COA THIOLASE) (BETA-KETOTHIOLASE)|Acetyl-CoA acetyltransferase FadA2|Probable acetyl-CoA acyltransferase fadA2
BUGS0000000580491	4.00525	2.00189	4.00525	up	4.01815	2.00653	4.01815	up	3.67614	1.87819	3.67614	up	6.03722	2.59388	6.03722	up	2.66442	1.41382	2.66442	up	1.00322	0.00463963	1.00322	up	-1.08952	-0.123699	1.08952	down	-2.26587	-1.18006	2.26587	down	Rv0244c	fadE5	Acyl-CoA dehydrogenase	TBFG_10247, TBFG_00244|fadE5	TBFG_10247[0]|TBMG_00246[0]|JTY_0251[0]|Rv0244c[0]|Mb0250c[0]|EBMYCG00000067716[0]|MT0258[0]|BCG_0282c[0]	acyl-CoA dehydrogenase fadE5|putative acyl-CoA dehydrogenase|Acyl-CoA dehydrogenase|PROBABLE ACYL-COA DEHYDROGENASE FADE5|Acyl-CoA dehydrogenase FadE5|Probable acyl-CoA dehydrogenase fadE5
BUGS0000000570194	1.36654	0.45053	1.36654	up	1.47322	0.558973	1.47322	up	1.95806	0.969423	1.95806	up	1.72914	0.790055	1.72914	up	2.12821	1.08964	2.12821	up	1.07806	0.108443	1.07806	up	1.43286	0.518893	1.43286	up	1.23079	0.299584	1.23079	up	Rv0245	Rv0245	Oxidoreductase, putative	TBFG_10248, TBFG_00245	TBFG_10248[0]|TBMG_00247[0]|JTY_0252[0]|Rv0245[0]|Mb0251[0]|MRA_0254[0]|MT0259[0]|BCG_0283[0]	oxidoreductase|putative oxidoreductase|Oxidoreductase, putative|PUTATIVE OXIDOREDUCTASE|Putative oxidoreductase
BUGS0000000573927	1.12706	0.172561	1.12706	up	1.23843	0.308507	1.23843	up	1.74138	0.800228	1.74138	up	1.02467	0.0351624	1.02467	up	1.76557	0.820135	1.76557	up	1.09881	0.135946	1.09881	up	1.54506	0.627667	1.54506	up	1.72306	0.784973	1.72306	up	Rv0246	Rv0246	PROBABLE CONSERVED INTEGRAL MEMBRANE PROTEIN	TBFG_10249, TBFG_00246	TBFG_10249[0]|TBMG_00248[0]|JTY_0253[0]|Rv0246[0]|Mb0252[0]|MRA_0255[0]|MT0260[0]|BCG_0284[0]	integral membrane protein|hypothetical protein|putative integral membrane protein|PROBABLE CONSERVED INTEGRAL MEMBRANE PROTEIN|Putative conserved integral membrane protein|Putative uncharacterized protein|Probable conserved integral membrane protein
BUGS0000000578871	-1.62523	-0.700643	1.62523	down	-1.59391	-0.67257	1.59391	down	-1.79999	-0.847989	1.79999	down	-2.00827	-1.00595	2.00827	down	-2.05676	-1.04037	2.05676	down	1.01965	0.0280728	1.01965	up	-1.10753	-0.147346	1.10753	down	-1.02415	-0.034421	1.02415	down	Rv0247c	Rv0247c	Ferredoxin, 2Fe-2S	TBFG_10250, TBFG_00247	TBFG_10250[0]|TBMG_00249[0]|JTY_0254[0]|Rv0247c[0]|Mb0253c[0]|MRA_0256[0]|MT0261[0]|BCG_0285c[0]	fumarate reductase iron-sulfur subunit|succinate dehydrogenase iron-sulfur subunit|Ferredoxin, 2Fe-2S|PROBABLE SUCCINATE DEHYDROGENASE|Succinate dehydrogenase|Probable succinate dehydrogenase [iron-sulfur subunit]
BUGS0000000577162	1.48482	0.570291	1.48482	up	1.34253	0.424958	1.34253	up	1.37204	0.456326	1.37204	up	1.37238	0.456676	1.37238	up	1.16865	0.224841	1.16865	up	-1.10599	-0.145332	1.10599	down	-1.0822	-0.113964	1.0822	down	-1.17433	-0.231835	1.17433	down	Rv0248c	Rv0248c	FAD flavoprotein oxidase, putative	sdhA, TBFG_00248|sdhA	TBFG_10251[0]|TBMG_00250[0]|JTY_0255[0]|Rv0248c[0]|Mb0254c[0]|MRA_0257[0]|MT0262[0]|BCG_0286c[0]	succinate dehydrogenase flavoprotein subunit|succinate dehydrogenase iron-sulfur subunit|FAD flavoprotein oxidase, putative|PROBABLE SUCCINATE DEHYDROGENASE|Succinate dehydrogenase|Probable succinate dehydrogenase [iron-sulfur subunit]
BUGS0000000575477	1.89236	0.920188	1.89236	up	2.06113	1.04343	2.06113	up	1.80463	0.851702	1.80463	up	1.99193	0.994164	1.99193	up	1.6548	0.726658	1.6548	up	1.08918	0.123246	1.08918	up	-1.04862	-0.0684862	1.04862	down	-1.20373	-0.267506	1.20373	down	Rv0249c	Rv0249c	PROBABLE SUCCINATE DEHYDROGENASE [MEMBRANE ANCHOR SUBUNIT] (SUCCINIC DEHYDROGENASE)	TBFG_10252, TBFG_00249	TBFG_10252[0]|TBMG_00251[0]|JTY_0256[0]|Rv0249c[0]|Mb0255c[0]|MRA_0258[0]|MT0263[0]|BCG_0287c[0]	succinate dehydrogenase membrane anchor subunit|putative succinate dehydrogenase membrane anchor subunit|PROBABLE SUCCINATE DEHYDROGENASE [MEMBRANE ANCHOR SUBUNIT] (SUCCINIC DEHYDROGENASE)|PUTATIVE SUCCINATE DEHYDROGENASE|Putative succinate dehydrogenase|Putative succinate dehydrogenase [membrane anchor subunit]
BUGS0000000635427	2.19327	1.13308	2.19327	up	2.2774	1.18739	2.2774	up	1.90633	0.930797	1.90633	up	2.74849	1.45864	2.74849	up	2.92465	1.54826	2.92465	up	1.03836	0.0543041	1.03836	up	-1.15052	-0.202287	1.15052	down	1.06409	0.0896211	1.06409	up	Rv0250c	Rv0250c	Putative uncharacterized protein	TBFG_10253, TBFG_00250	TBFG_10253[0]|TBMG_00252[0]|JTY_0257[0]|Rv0250c[0]|Mb0256c[0]|MRA_0259[0]|MT0264[0]|BCG_0288c[0]	hypothetical protein|Putative uncharacterized protein|Putative uncharacterized protein Mb0256c|Putative uncharacterized protein BCG_0288c
BUGS0000000574256	2.18749	1.12927	2.18749	up	1.88843	0.917188	1.88843	up	1.41804	0.503901	1.41804	up	4.51835	2.1758	4.51835	up	2.36853	1.24399	2.36853	up	-1.15836	-0.212087	1.15836	down	-1.54261	-0.625373	1.54261	down	-1.90767	-0.931808	1.90767	down	Rv0251c	hsp	HEAT SHOCK PROTEIN HSP (HEAT-STRESS-INDUCED RIBOSOME-BINDING PROTEIN A)	TBFG_10254, TBFG_00251|hsp	TBFG_10254[0]|TBMG_00253[0]|JTY_0258[0]|Rv0251c[0]|Mb0257c[0]|EBMYCG00000067602[0]|MT0265[0]|BCG_0289c[0]	heat shock protein hsp (heat-stress-induced ribosome-binding protein A)|heat shock protein hsp|heat shock protein|HEAT SHOCK PROTEIN HSP (HEAT-STRESS-INDUCED RIBOSOME-BINDING PROTEIN A)|Heat shock protein Hsp|Heat shock protein hsp
BUGS0000000572489	1.43346	0.519505	1.43346	up	1.46316	0.549086	1.46316	up	2.14635	1.10188	2.14635	up	1.55329	0.635329	1.55329	up	2.48126	1.31107	2.48126	up	1.02072	0.0295806	1.02072	up	1.49732	0.582379	1.49732	up	1.59742	0.675744	1.59742	up	Rv0252	nirB	PROBABLE NITRITE REDUCTASE [NAD(P)H] LARGE SUBUNIT [FAD FLAVOPROTEIN] NIRB	TBFG_10255, TBFG_00252|nirB	TBFG_10255[0]|TBMG_00254[0]|JTY_0259[0]|Rv0252[0]|Mb0258[0]|EBMYCG00000067309[0]|MT0266[0]|BCG_0290[0]	nitrite reductase NAD(P)H] large subunit|nitrite reductase [NAD(P)H] large subunit nirB|putative nitrite reductase [NAD(P)H] large subunit|PROBABLE NITRITE REDUCTASE [NAD(P)H] LARGE SUBUNIT [FAD FLAVOPROTEIN] NIRB|PROBABLE NITRITE REDUCTASE|NAD(P)H-dependent nitrite reductase large subunit|NAD(P)H-dependent nitrite reductase, large subunit|Probable nitrite reductase [NAD(P)H] large subunit [fad f…
BUGS0000000570132	-1.35947	-0.443046	1.35947	down	-1.18697	-0.247278	1.18697	down	1.48861	0.573964	1.48861	up	-1.24165	-0.312258	1.24165	down	1.8882	0.917014	1.8882	up	1.14533	0.195768	1.14533	up	2.02372	1.01701	2.02372	up	2.34449	1.22927	2.34449	up	Rv0253	nirD	PROBABLE NITRITE REDUCTASE [NAD(P)H] SMALL SUBUNIT NIRD	TBFG_10256, TBFG_00253|nirD	TBFG_10256[0]|TBMG_00255[0]|JTY_0260[0]|Rv0253[0]|Mb0259[0]|EBMYCG00000067690[0]|BCG_0291[0]	nitrite reductase [NAD(P)H] small subunit nirD|putative nitrite reductase [NAD(P)H] small subunit|PROBABLE NITRITE REDUCTASE [NAD(P)H] SMALL SUBUNIT NIRD|PROBABLE NITRITE REDUCTASE|Putative nitrite reductase|Probable nitrite reductase [NAD(P)H] small subunit nirD
BUGS0000000573328	-1.94018	-0.956193	1.94018	down	-1.64131	-0.714844	1.64131	down	-1.17215	-0.229155	1.17215	down	-2.22853	-1.15609	2.22853	down	-1.03535	-0.0501213	1.03535	down	1.1821	0.241349	1.1821	up	1.65524	0.727038	1.65524	up	2.15244	1.10597	2.15244	up	Rv0254c	cobU	Cobinamide kinase/cobinamide phosphate guanylyltransferase	TBFG_10257, TBFG_00254|cobU	TBFG_10257[0]|TBMG_00256[0]|JTY_0261[0]|Rv0254c[0]|Mb0260c[0]|EBMYCG00000065897[0]|MT0267[0]|BCG_0292c[0]	bifunctional cobalamin biosynthesis protein cobU: cobinamide kinase + cobinamide phosphate guanylyltransferase|bifunctional cobalamin biosynthesis protein cobU|putative cobalamin biosynthesis protein|Cobinamide kinase/cobinamide phosphate guanylyltransferase|PUTATIVE BIFUNCTIONAL COBALAMIN BIOSYNTHESIS PROTEIN COBU: COBINAMIDE KINASE + COBINAMIDE PHOSPHATE GUANYLYLTRANSFERASE|Putative bifunctiona…
BUGS0000000576967	-2.76259	-1.46602	2.76259	down	-1.99808	-0.998615	1.99808	down	-1.71261	-0.776196	1.71261	down	-2.83133	-1.50148	2.83133	down	-1.59781	-0.676092	1.59781	down	1.38262	0.467406	1.38262	up	1.61309	0.689825	1.61309	up	1.77201	0.825386	1.77201	up	Rv0255c	cobQ	Cobyric acid synthase	TBFG_10258, TBFG_00255|cobQ1|cobQ	TBFG_10258[0]|TBMG_00257[0]|JTY_0262[0]|Rv0255c[0]|Mb0261c[0]|EBMYCG00000067742[0]|MT0268[0]|BCG_0293c[0]	cobyric acid synthase|cobyric acid synthase cobQ1|Cobyric acid synthase
BUGS0000000574732	-2.02552	-1.01829	2.02552	down	-1.27684	-0.352578	1.27684	down	1.16197	0.216568	1.16197	up	-2.62552	-1.3926	2.62552	down	1.05464	0.0767503	1.05464	up	1.58635	0.665711	1.58635	up	2.35358	1.23486	2.35358	up	2.76897	1.46935	2.76897	up	Rv0256c	ppe2	Uncharacterized PPE family protein PPE2	TBFG_10259, TBFG_00256|PPE2|ppe2	TBFG_10259[0]|TBMG_00258[0]|JTY_0263[0]|Rv0256c[0]|Mb0262c[0]|MRA_0265[0]|MT0269[0]|BCG_0294c[0]	PPE family protein|Uncharacterized PPE family protein PPE2|PPE FAMILY PROTEIN
BUGS0000000633631	1.26789	0.34243	1.26789	up	1.5967	0.675093	1.5967	up	2.03173	1.02271	2.03173	up	-1.00486	-0.00699282	1.00486	down	2.04302	1.0307	2.04302	up	1.25934	0.332663	1.25934	up	1.60245	0.680282	1.60245	up	2.05295	1.0377	2.05295	up	Rv0257	Rv0257	Putative uncharacterized protein		TBFG_10260[0]|TBMG_03982[0]|Rv0257[0]|MRA_0265.1[0]|MT0270.1[0]	hypothetical protein|Putative uncharacterized protein
BUGS0000000576569	-1.99532	-0.996618	1.99532	down	-1.55843	-0.640091	1.55843	down	1.07165	0.0998344	1.07165	up	-2.20085	-1.13806	2.20085	down	1.17476	0.23236	1.17476	up	1.28034	0.356527	1.28034	up	2.13828	1.09645	2.13828	up	2.58546	1.37042	2.58546	up	Rv0258c	Rv0258c	Putative uncharacterized protein	TBFG_10262, TBFG_00258	TBFG_10262[0]|TBMG_00260[0]|JTY_0265[0]|Rv0258c[0]|Mb0264c[0]|MRA_0266[0]|MT0271[0]|BCG_0296c[0]	hypothetical protein|Putative uncharacterized protein|Putative uncharacterized protein Mb0264c|Putative uncharacterized protein BCG_0296c
BUGS0000000634117	-1.79572	-0.84456	1.79572	down	-1.38662	-0.471578	1.38662	down	2.12664	1.08857	2.12664	up	-2.41712	-1.27329	2.41712	down	1.56551	0.646635	1.56551	up	1.29503	0.372982	1.29503	up	3.81884	1.93314	3.81884	up	3.78403	1.91992	3.78403	up	Rv0259c	Rv0259c	Putative uncharacterized protein	TBFG_10263, TBFG_00259	TBFG_10263[0]|TBMG_00261[0]|JTY_0266[0]|Rv0259c[0]|Mb0265c[0]|MRA_0267[0]|MT0272[0]|BCG_0297c[0]	hypothetical protein|Putative uncharacterized protein|Putative uncharacterized protein Mb0265c|Chalcone/stilbene synthase family protein|Putative uncharacterized protein BCG_0297c
BUGS0000000573182	-2.2114	-1.14496	2.2114	down	-1.64995	-0.722422	1.64995	down	2.19137	1.13183	2.19137	up	-2.89285	-1.53249	2.89285	down	1.5037	0.588515	1.5037	up	1.34028	0.422538	1.34028	up	4.846	2.27679	4.846	up	4.34997	2.12101	4.34997	up	Rv0260c	Rv0260c	POSIBLE TRANSCRIPTIONAL REGULATORY PROTEIN	TBFG_10264, TBFG_00260	TBFG_10264[0]|TBMG_00262[0]|JTY_0267[0]|Rv0260c[0]|Mb0266c[0]|MRA_0268[0]|MT0273[0]|BCG_0298c[0]	bifunctional uroporphyrinogen-III synthetase/response regulator domain protein|transcriptional regulator|uroporphyrinogen-III synthetase|POSIBLE TRANSCRIPTIONAL REGULATORY PROTEIN|Uroporphyrinogen-III synthetase|Posible transcriptional regulatory protein
BUGS0000000634350	-2.04552	-1.03247	2.04552	down	-1.64428	-0.717459	1.64428	down	2.2297	1.15685	2.2297	up	-2.31831	-1.21307	2.31831	down	1.72241	0.784425	1.72241	up	1.24402	0.315009	1.24402	up	4.56089	2.18932	4.56089	up	3.99307	1.9975	3.99307	up	Rv0261c	narK3	Nitrite extrusion protein	TBFG_10265, TBFG_00261|narK3	TBFG_10265[0]|TBMG_00263[0]|JTY_0268[1]|Rv0261c[0]|Mb0267c[1]|EBMYCG00000066834[0]|MT0274[0]|BCG_0299c[1]	integral membrane nitrite extrusion protein narK3 (nitrite facilitator)|membrane nitrite extrusion protein narK3|putative integral membrane nitrite extrusion protein|Nitrite extrusion protein|PROBABLE INTEGRAL MEMBRANE NITRITE EXTRUSION PROTEIN NARK3 (NITRITE FACILITATOR)|Integral membrane nitrite extrusion protein NarK3|Probable integral membrane nitrite extrusion protein narK3
BUGS0000000575265	-1.74175	-0.800534	1.74175	down	-1.57475	-0.655127	1.57475	down	-1.34307	-0.425534	1.34307	down	-2.15871	-1.11017	2.15871	down	-1.77612	-0.828726	1.77612	down	1.10604	0.145407	1.10604	up	1.29684	0.375	1.29684	up	1.21541	0.281442	1.21541	up	Rv0262c	aac	Aminoglycoside 2'-N-acetyltransferase	TBFG_10266, TBFG_00262|aac	TBFG_10266[0]|TBMG_00264[0]|JTY_0269[0]|Rv0262c[0]|Mb0268c[0]|EBMYCG00000066343[0]|MT0275[0]|BCG_0300c[0]	aminoglycoside 2-N-acetyltransferase aac|aminoglycoside 2'-N-acetyltransferase|Aminoglycoside 2'-N-acetyltransferase|Aminoglycoside 2-N-acetyltransferase|Aminoglycoside 2'-n-acetyltransferase aac
BUGS0000000575200	-2.49482	-1.31894	2.49482	down	-2.20894	-1.14336	2.20894	down	-1.48553	-0.570976	1.48553	down	-5.50493	-2.46072	5.50493	down	-3.2358	-1.69412	3.2358	down	1.12942	0.17558	1.12942	up	1.67942	0.74796	1.67942	up	1.70126	0.766602	1.70126	up	Rv0263c	Rv0263c	Putative uncharacterized protein	TBFG_10267, TBFG_00263	TBFG_10267[0]|TBMG_00265[0]|JTY_0270[0]|Rv0263c[0]|Mb0269c[0]|MRA_0271[0]|MT0276[0]|BCG_0301c[0]	hypothetical protein|Putative uncharacterized protein|Putative uncharacterized protein Mb0269c|Urea amidolyase-related protein|Putative uncharacterized protein BCG_0301c
BUGS0000000574722	-1.65117	-0.723488	1.65117	down	-1.61284	-0.6896	1.61284	down	-1.47012	-0.555936	1.47012	down	-5.0206	-2.32786	5.0206	down	-3.13323	-1.64765	3.13323	down	1.02377	0.0338879	1.02377	up	1.12315	0.167552	1.12315	up	1.60237	0.68021	1.60237	up	Rv0264c	Rv0264c	Putative uncharacterized protein	TBFG_10268, TBFG_00264	TBFG_10268[0]|TBMG_00266[0]|JTY_0271[0]|Rv0264c[0]|Mb0270c[0]|MRA_0272[0]|MT0277[0]|BCG_0302c[0]	hypothetical protein|Putative uncharacterized protein|Putative uncharacterized protein Mb0270c|Putative uncharacterized protein BCG_0302c
BUGS0000000575032	-1.37622	-0.460707	1.37622	down	-1.30363	-0.382534	1.30363	down	-1.25647	-0.329379	1.25647	down	-1.38612	-0.471048	1.38612	down	-1.11515	-0.157238	1.11515	down	1.05568	0.0781732	1.05568	up	1.0953	0.131328	1.0953	up	1.24299	0.313809	1.24299	up	Rv0265c	Rv0265c	ABC transporter, periplasmic substrate-binding protein	TBFG_10269, TBFG_00265	TBFG_10269[0]|TBMG_00267[0]|JTY_0272[0]|Rv0265c[0]|Mb0271c[0]|MRA_0273[0]|MT0278[0]|BCG_0303c[0]	periplasmic iron-transport lipoprotein|putative periplasmic iron-transport lipoprotein|ABC transporter, periplasmic substrate-binding protein|PROBABLE PERIPLASMIC IRON-TRANSPORT LIPOPROTEIN|Iron ABC transporter substrate-binding protein|Probable periplasmic iron-transport lipoprotein
BUGS0000000573945	-1.01782	-0.025486	1.01782	down	1.24742	0.318949	1.24742	up	1.63373	0.708171	1.63373	up	-1.43145	-0.517475	1.43145	down	-1.02613	-0.0372109	1.02613	down	1.26965	0.344435	1.26965	up	1.66285	0.733657	1.66285	up	1.395	0.480264	1.395	up	Rv0266c	oplA	PROBABLE 5-OXOPROLINASE OPLA (5-OXO-L-PROLINASE) (PYROGLUTAMASE) (5-OPASE)	TBFG_10270, TBFG_00266|oplA	TBFG_10270[0]|TBMG_00268[0]|JTY_0273[0]|Rv0266c[0]|Mb0272c[0]|EBMYCG00000065446[0]|MT0279[0]|BCG_0304c[0]	5-oxoprolinase oplA|putative 5-oxoprolinase|PROBABLE 5-OXOPROLINASE OPLA (5-OXO-L-PROLINASE) (PYROGLUTAMASE) (5-OPASE)|Putative 5-oxoprolinase OplA|Probable 5-oxoprolinase oplA
BUGS0000000574460	-1.69659	-0.762638	1.69659	down	-1.08438	-0.11687	1.08438	down	2.03054	1.02186	2.03054	up	-1.94818	-0.96213	1.94818	down	1.5361	0.619275	1.5361	up	1.56457	0.645768	1.56457	up	3.44499	1.7845	3.44499	up	2.99261	1.5814	2.99261	up	Rv0267	narU	Nitrite extrusion protein	TBFG_10271, TBFG_00267|narU	TBFG_10271[0]|TBMG_00269[0]|JTY_0274[0]|Rv0267[0]|Mb0273[0]|EBMYCG00000067952[0]|MT0280[0]|BCG_0305[0]	integral membrane nitrite extrusion protein narU (nitrite facilitator)|membrane nitrite extrusion protein narU|putative integral membrane nitrite extrusion protein|Nitrite extrusion protein|PUTATIVE INTEGRAL MEMBRANE NITRITE EXTRUSION PROTEIN NARU (NITRITE FACILITATOR)|Integral membrane nitrite extrusion protein NarU|Putative integral membrane nitrite extrusion protein narU
BUGS0000000569362	2.9171	1.54453	2.9171	up	3.15589	1.65805	3.15589	up	3.47392	1.79656	3.47392	up	3.17024	1.66459	3.17024	up	3.54899	1.82741	3.54899	up	1.08186	0.113513	1.08186	up	1.19088	0.252032	1.19088	up	1.11947	0.162814	1.11947	up	Rv0268c	Rv0268c	Putative uncharacterized protein	TBFG_10272, TBFG_00268	TBFG_10272[0]|TBMG_00270[0]|JTY_0275[0]|Rv0268c[0]|Mb0274c[0]|MRA_0276[0]|MT0281[0]|BCG_0306c[0]	hypothetical protein|Putative uncharacterized protein|Putative uncharacterized protein Mb0274c|Putative uncharacterized protein BCG_0306c
BUGS0000000573069	-1.3619	-0.445617	1.3619	down	-1.1822	-0.24147	1.1822	down	1.18999	0.250951	1.18999	up	-1.48449	-0.56997	1.48449	down	1.13881	0.187529	1.13881	up	1.15201	0.204147	1.15201	up	1.62064	0.696568	1.62064	up	1.69056	0.757498	1.69056	up	Rv0269c	Rv0269c	Putative uncharacterized protein	TBFG_10273, TBFG_00269	TBFG_10273[0]|TBMG_00271[0]|JTY_0276[0]|Rv0269c[0]|Mb0275c[0]|MRA_0277[0]|MT0282[0]|BCG_0307c[0]	hypothetical protein|Putative uncharacterized protein|Putative uncharacterized protein Mb0275c|Putative uncharacterized protein BCG_0307c
BUGS0000000633956	1.05674	0.0796185	1.05674	up	-1.00106	-0.00152206	1.00106	down	-1.09005	-0.124389	1.09005	down	1.05048	0.071044	1.05048	up	1.09384	0.129398	1.09384	up	-1.05785	-0.0811405	1.05785	down	-1.15189	-0.204008	1.15189	down	1.04128	0.0583544	1.04128	up	Rv0270	fadD2	PROBABLE FATTY-ACID-CoA LIGASE FADD2 (FATTY-ACID-CoA SYNTHETASE) (FATTY-ACID-CoA SYNTHASE)	TBFG_10274, TBFG_00270|fadD2	TBFG_10274[0]|TBMG_00272[0]|JTY_0277[1]|Rv0270[0]|Mb0276[1]|EBMYCG00000066025[0]|MT0283[0]|BCG_0308[1]	acyl-CoA synthetase|fatty-acid-CoA ligase fadD2|PROBABLE FATTY-ACID-CoA LIGASE FADD2 (FATTY-ACID-CoA SYNTHETASE) (FATTY-ACID-CoA SYNTHASE)|PROBABLE FATTY-ACID-COA LIGASE FADD2 (FATTY-ACID-COA SYNTHETASE) (FATTY-ACID-COA SYNTHASE)|Fatty-acid-CoA ligase FadD2|Probable fatty-acid-CoA ligase fadD2
BUGS0000000572107	1.41619	0.502018	1.41619	up	1.33943	0.421618	1.33943	up	1.54984	0.632116	1.54984	up	1.48761	0.572996	1.48761	up	2.11143	1.07822	2.11143	up	-1.05731	-0.0804005	1.05731	down	1.09437	0.130098	1.09437	up	1.41935	0.505228	1.41935	up	Rv0271c	fadE6	Acyl-CoA dehydrogenase, putative	TBFG_10275, TBFG_00271|fadE6	TBFG_10275[0]|TBMG_00273[0]|JTY_0278[0]|Rv0271c[0]|Mb0277c[0]|EBMYCG00000068307[0]|MT0284[0]|BCG_0309c[0]	acyl-CoA dehydrogenase fadE6|putative acyl-CoA dehydrogenase|Acyl-CoA dehydrogenase, putative|PROBABLE ACYL-COA DEHYDROGENASE FADE6|Acyl-CoA dehydrogenase FadE6|Probable acyl-CoA dehydrogenase fadE6
BUGS0000000579920	1.37973	0.464381	1.37973	up	1.42661	0.512586	1.42661	up	1.58355	0.663164	1.58355	up	1.52615	0.609899	1.52615	up	2.84326	1.50754	2.84326	up	1.03398	0.0482054	1.03398	up	1.14773	0.198783	1.14773	up	1.86302	0.897646	1.86302	up	Rv0272c	Rv0272c	Putative uncharacterized protein	TBFG_10276, TBFG_00272	TBFG_10276[0]|TBMG_00274[0]|JTY_0279[0]|Rv0272c[0]|Mb0278c[0]|MRA_0280[0]|MT0285[0]|BCG_0310c[0]	hypothetical protein|Putative uncharacterized protein|Putative uncharacterized protein Mb0278c|Putative uncharacterized protein BCG_0310c
BUGS0000000573201	1.2271	0.295249	1.2271	up	1.43302	0.519056	1.43302	up	1.54832	0.630706	1.54832	up	1.52058	0.604621	1.52058	up	2.96136	1.56626	2.96136	up	1.16781	0.223807	1.16781	up	1.26178	0.335457	1.26178	up	1.94752	0.961638	1.94752	up	Rv0273c	Rv0273c	POSSIBLE TRANSCRIPTIONAL REGULATORY PROTEIN	TBFG_10277, TBFG_00273	TBFG_10277[0]|TBMG_00275[0]|JTY_0280[0]|Rv0273c[0]|Mb0279c[0]|MRA_0281[0]|MT0286[0]|BCG_0311c[0]	transcriptional regulator|putative transcriptional regulatory protein|POSSIBLE TRANSCRIPTIONAL REGULATORY PROTEIN|Putative transcriptional regulatory protein|Possible transcriptional regulatory protein
BUGS0000000637973	1.31447	0.394482	1.31447	up	1.31172	0.391457	1.31172	up	1.7431	0.801654	1.7431	up	1.50644	0.591148	1.50644	up	2.75358	1.46131	2.75358	up	-1.0021	-0.00302553	1.0021	down	1.32608	0.407172	1.32608	up	1.82787	0.870163	1.82787	up	Rv0274	Rv0274	Putative uncharacterized protein	TBFG_10278, TBFG_00274	TBFG_10278[0]|TBMG_00276[0]|JTY_0281[0]|Rv0274[0]|Mb0280[0]|MRA_0282[0]|MT0286.1[0]|BCG_0312[0]	hypothetical protein|Putative uncharacterized protein|Putative uncharacterized protein Mb0280|Putative uncharacterized protein BCG_0312
BUGS0000000577952	1.77213	0.825484	1.77213	up	1.87733	0.908679	1.87733	up	2.36847	1.24396	2.36847	up	2.19029	1.13112	2.19029	up	4.48673	2.16566	4.48673	up	1.05936	0.0831957	1.05936	up	1.33651	0.418473	1.33651	up	2.04846	1.03454	2.04846	up	Rv0275c	Rv0275c	POSSIBLE TRANSCRIPTIONAL REGULATORY PROTEIN (POSSIBLY TETR-FAMILY)	TBFG_10279, TBFG_00275	TBFG_10279[0]|TBMG_00277[0]|JTY_0282[0]|Rv0275c[0]|Mb0281c[0]|MRA_0283[0]|MT0287[0]|BCG_0313c[0]	TetR family transcriptional regulator|transcriptional regulator, tetR-family|putative transcriptional regulatory protein|POSSIBLE TRANSCRIPTIONAL REGULATORY PROTEIN (POSSIBLY TETR-FAMILY)|Putative marr-family transcriptional regulatory protein|Possible transcriptional regulatory protein (Possibly tetr-family)
BUGS0000000569666	1.60384	0.68153	1.60384	up	1.52983	0.61337	1.52983	up	1.65492	0.726759	1.65492	up	8.26884	3.04768	8.26884	up	16.4329	4.03852	16.4329	up	-1.04838	-0.0681596	1.04838	down	1.03185	0.0452294	1.03185	up	1.98733	0.99083	1.98733	up	Rv0276	Rv0276	Putative uncharacterized protein	TBFG_10280, TBFG_00276	TBFG_10280[0]|TBMG_00278[0]|JTY_0283[0]|Rv0276[0]|Mb0282[0]|MRA_0284[0]|MT0288[0]|BCG_0314[0]	hypothetical protein|Putative uncharacterized protein|Putative uncharacterized protein Mb0282|Putative uncharacterized protein BCG_0314
BUGS0000000579015	1.71179	0.77551	1.71179	up	1.77344	0.826552	1.77344	up	1.53969	0.622642	1.53969	up	1.18985	0.250774	1.18985	up	1.12734	0.17292	1.12734	up	1.03601	0.0510426	1.03601	up	-1.11178	-0.152867	1.11178	down	-1.05545	-0.0778546	1.05545	down	Rv0277c	Rv0277c	Putative uncharacterized protein	TBFG_10763, TBFG_00751	TBFG_10763[0]|TBMG_00763[0]|JTY_0769[0]|Rv0749[0]|Mb0770[0]|MRA_0757[0]|MT0773[0]|BCG_0799[0]	hypothetical protein|toxin|Putative uncharacterized protein|Putative uncharacterized protein Mb0770|Putative uncharacterized protein BCG_0799
BUGS0000000579595	1.73831	0.797683	1.73831	up	1.2268	0.294902	1.2268	up	-1.01262	-0.0180974	1.01262	down	3.0194	1.59426	3.0194	up	1.47265	0.558414	1.47265	up	-1.41694	-0.502781	1.41694	down	-1.76025	-0.81578	1.76025	down	-2.05032	-1.03585	2.05032	down	Rv0278c	PE_PGRS3	Uncharacterized PE-PGRS family protein PE_PGRS3	TBFG_10285, TBFG_00278|TBFG_10283, TBFG_00278|PE_PGRS3b|PE_PGRS3a|PE_PGRS3	TBFG_10286[3]|TBFG_10285[3]|TBFG_10283[0]|TBMG_00284[3]|TBMG_00283[3]|TBMG_03983[0]|JTY_0286[0]|JTY_0287[0]|JTY_0288[3]|Rv0278c[0]|Mb0284c[0]|Mb0285c[0]|Mb0286c[3]|MRA_0287[0]|MT0291[0]|MT0291.3[3]|BCG_0316c[0]|BCG_0317c[0]|BCG_0318c[3]	PE-PGRS family protein|hypothetical protein|pseudo|Uncharacterized PE-PGRS family protein PE_PGRS3|PE-PGRS FAMILY PROTEIN|Putative uncharacterized protein|PE-PGRS family protein [first part]
BUGS0000000635481	1.52013	0.604195	1.52013	up	1.6279	0.703011	1.6279	up	1.06764	0.0944281	1.06764	up	2.09432	1.06648	2.09432	up	8.66543	3.11527	8.66543	up	1.07089	0.0988154	1.07089	up	-1.42382	-0.509767	1.42382	down	4.13759	2.04879	4.13759	up	Rv0280	ppe3	Uncharacterized PPE family protein PPE3	TBFG_10287, TBFG_00279|PPE3|ppe3	TBFG_10287[0]|TBMG_00285[0]|JTY_0290[0]|Rv0280[0]|Mb0288[0]|MRA_0289[0]|MT0292[0]|BCG_0320[0]	PPE family protein|Uncharacterized PPE family protein PPE3|PPE FAMILY PROTEIN
BUGS0000000574409	-1.34624	-0.428934	1.34624	down	-1.34245	-0.424869	1.34245	down	-1.45877	-0.544753	1.45877	down	-1.35706	-0.440486	1.35706	down	-1.22252	-0.289855	1.22252	down	1.00282	0.00406504	1.00282	up	-1.08359	-0.115819	1.08359	down	1.11005	0.15063	1.11005	up	Rv0281	Rv0281	Putative S-adenosyl-L-methionine-dependent methyltransferase Rv0281/MT0293	TBFG_10288, TBFG_00280	TBFG_10288[0]|TBMG_00286[0]|JTY_0291[0]|Rv0281[0]|Mb0289[0]|MRA_0290[0]|MT0293[0]|BCG_0321[0]	hypothetical protein|Putative S-adenosyl-L-methionine-dependent methyltransferase Rv0281/MT0293|Putative S-adenosyl-L-methionine-dependent methyltransferase Mb0289|Putative S-adenosyl-L-methionine-dependent methyltransferase MRA_0290|Putative S-adenosyl-L-methionine-dependent methyltransferase BCG_0321
BUGS0000000574631	1.06765	0.0944366	1.06765	up	-1.07725	-0.107356	1.07725	down	-1.32781	-0.409054	1.32781	down	1.32361	0.404479	1.32361	up	1.01614	0.0231009	1.01614	up	-1.15013	-0.201793	1.15013	down	-1.41764	-0.50349	1.41764	down	-1.30259	-0.381378	1.30259	down	Rv0282	Rv0282	Uncharacterized protein Rv0282/MT0295	TBFG_10289, TBFG_00281	TBFG_10289[0]|TBMG_00287[0]|JTY_0292[0]|Rv0282[0]|Mb0290[0]|MRA_0291[0]|MT0295[0]|BCG_0322[0]	hypothetical protein|Uncharacterized protein Rv0282/MT0295|Putative uncharacterized protein Mb0290|Putative uncharacterized protein|Putative uncharacterized protein BCG_0322
BUGS0000000575028	-1.56416	-0.645388	1.56416	down	-1.84537	-0.883912	1.84537	down	-2.28347	-1.19123	2.28347	down	-1.05292	-0.0743937	1.05292	down	-1.38087	-0.465582	1.38087	down	-1.17979	-0.238524	1.17979	down	-1.45987	-0.545841	1.45987	down	-1.31147	-0.391188	1.31147	down	Rv0283	Rv0283	POSSIBLE CONSERVED MEMBRANE PROTEIN	TBFG_10290, TBFG_00282	TBFG_10290[0]|TBMG_00288[0]|JTY_0293[0]|Rv0283[0]|Mb0291[0]|MRA_0292[0]|MT0296[0]|BCG_0323[0]	hypothetical protein|POSSIBLE CONSERVED MEMBRANE PROTEIN|Putative conserved membrane protein|Possible conserved membrane protein
BUGS0000000578910	-1.94476	-0.959591	1.94476	down	-2.10683	-1.07507	2.10683	down	-2.4973	-1.32037	2.4973	down	-1.42667	-0.512656	1.42667	down	-1.77565	-0.828348	1.77565	down	-1.08334	-0.115482	1.08334	down	-1.28412	-0.36078	1.28412	down	-1.24461	-0.315691	1.24461	down	Rv0284	Rv0284	POSSIBLE CONSERVED MEMBRANE PROTEIN	TBFG_10291, TBFG_00283	TBFG_10291[0]|TBMG_00289[0]|JTY_0294[0]|Rv0284[0]|Mb0292[0]|MRA_0293[0]|MT0297[0]|BCG_0324[0]	hypothetical protein|POSSIBLE CONSERVED MEMBRANE PROTEIN|Putative conserved membrane protein|FtsK/SpoIIIE family protein|Possible conserved membrane protein
BUGS0000000577495	-3.10483	-1.63452	3.10483	down	-3.36446	-1.75037	3.36446	down	-4.46062	-2.15724	4.46062	down	-2.1595	-1.1107	2.1595	down	-3.16759	-1.66338	3.16759	down	-1.08362	-0.115858	1.08362	down	-1.43667	-0.522728	1.43667	down	-1.46682	-0.552688	1.46682	down	Rv0285	PE5	PE FAMILY PROTEIN	TBFG_10292, TBFG_00284|PE5	TBFG_10292[0]|TBMG_00290[0]|JTY_0295[0]|Rv0285[0]|Mb0293[0]|MRA_0294[0]|MT0298[0]|BCG_0325[0]	PE family protein|PE FAMILY PROTEIN
BUGS0000000571841	-3.65618	-1.87034	3.65618	down	-3.52795	-1.81883	3.52795	down	-4.74974	-2.24785	4.74974	down	-2.89315	-1.53264	2.89315	down	-3.18048	-1.66924	3.18048	down	1.03635	0.0515079	1.03635	up	-1.2991	-0.37751	1.2991	down	-1.09931	-0.136604	1.09931	down	Rv0286	ppe4	Uncharacterized PPE family protein PPE4	TBFG_10293, TBFG_00285|PPE4|ppe4	TBFG_10293[0]|TBMG_00291[0]|JTY_0296[0]|Rv0286[0]|Mb0294[0]|MRA_0295[0]|MT0299[0]|BCG_0326[0]	PPE family protein|Uncharacterized PPE family protein PPE4|PPE FAMILY PROTEIN
BUGS0000000578797	-4.27469	-2.09582	4.27469	down	-4.76504	-2.25249	4.76504	down	-5.51708	-2.4639	5.51708	down	-4.30121	-2.10474	4.30121	down	-4.8997	-2.29269	4.8997	down	-1.11471	-0.156667	1.11471	down	-1.29064	-0.368083	1.29064	down	-1.13914	-0.18795	1.13914	down	Rv0287	esxG	PE family protein	TBFG_10294, TBFG_00286|esxG	TBFG_10294[0]|TBMG_00292[0]|JTY_0297[0]|Rv0287[0]|Mb0295[0]|MRA_0296[0]|MT0300[0]|BCG_0327[0]	Esat-6 like protein esxG|esat-6 like protein esxG|hypothetical protein TB9.8|PE family protein|Putative uncharacterized protein esxG
BUGS0000000572894	-3.35132	-1.74473	3.35132	down	-3.70029	-1.88764	3.70029	down	-4.54901	-2.18555	4.54901	down	-3.16971	-1.66435	3.16971	down	-3.95406	-1.98334	3.95406	down	-1.10413	-0.142907	1.10413	down	-1.35738	-0.440821	1.35738	down	-1.24745	-0.318985	1.24745	down	Rv0288	esxH	ESAT-6-like protein esxH	TBFG_10295, TBFG_00287|esxH	TBFG_10295[0]|TBMG_00293[0]|JTY_0298[0]|Rv0288[0]|Mb0296[0]|EBMYCG00000068752[0]|MT0301[0]|BCG_0328[0]	putative antigen|low molecular weight protein antigen 7 esxH|low molecular weight protein antigen 7|ESAT-6-like protein esxH|Antigen Esxh|Low molecular weight protein antigen 7 cfp7
BUGS0000000575861	-3.15868	-1.65932	3.15868	down	-3.40863	-1.76919	3.40863	down	-4.01397	-2.00503	4.01397	down	-2.74875	-1.45877	2.74875	down	-3.23429	-1.69345	3.23429	down	-1.07913	-0.109869	1.07913	down	-1.27077	-0.345708	1.27077	down	-1.17664	-0.234674	1.17664	down	Rv0289	Rv0289	Putative uncharacterized protein	TBFG_10296, TBFG_00288	TBFG_10296[0]|TBMG_00294[0]|JTY_0299[0]|Rv0289[0]|Mb0297[0]|MRA_0298[0]|MT0302[0]|BCG_0329[0]	hypothetical protein|Putative uncharacterized protein|Putative uncharacterized protein Mb0297|Putative uncharacterized protein BCG_0329
BUGS0000000572313	-2.91106	-1.54154	2.91106	down	-3.51331	-1.81283	3.51331	down	-3.7612	-1.91119	3.7612	down	-2.45301	-1.29455	2.45301	down	-3.05011	-1.60886	3.05011	down	-1.20688	-0.271286	1.20688	down	-1.29204	-0.369648	1.29204	down	-1.24342	-0.314308	1.24342	down	Rv0290	Rv0290	PROBABLE CONSERVED TRANSMEMBRANE PROTEIN	TBFG_10297, TBFG_00289	TBFG_10297[0]|TBMG_00295[0]|JTY_0300[0]|Rv0290[0]|Mb0298[0]|MRA_0299[0]|MT0303[0]|BCG_0330[0]	transmembrane protein|hypothetical protein|putative transmembrane protein|PROBABLE CONSERVED TRANSMEMBRANE PROTEIN|Putative conserved transmembrane protein|Probable conserved transmembrane protein
BUGS0000000570879	-3.13884	-1.65023	3.13884	down	-3.70358	-1.88892	3.70358	down	-4.05159	-2.01849	4.05159	down	-3.05606	-1.61167	3.05606	down	-3.32362	-1.73276	3.32362	down	-1.17992	-0.238689	1.17992	down	-1.29079	-0.368256	1.29079	down	-1.08755	-0.121081	1.08755	down	Rv0291	mycP3	PROBABLE MEMBRANE-ANCHORED MYCOSIN MYCP3 (SERINE PROTEASE) (SUBTILISIN-LIKE PROTEASE) (SUBTILASE-LIKE) (MYCOSIN-3)	TBFG_10298, TBFG_00290|mycP3	TBFG_10298[0]|TBMG_00296[0]|JTY_0301[0]|Rv0291[0]|Mb0299[0]|EBMYCG00000066336[0]|MT0304[0]|BCG_0331[0]	membrane-anchored mycosin mycP3|putative protease precursor|PROBABLE MEMBRANE-ANCHORED MYCOSIN MYCP3 (SERINE PROTEASE) (SUBTILISIN-LIKE PROTEASE) (SUBTILASE-LIKE) (MYCOSIN-3)|PROBABLE PROTEASE|Putative membrane-anchored mycosin MycP3|Subtilase family protein|Probable protease
BUGS0000000570485	-2.85674	-1.51437	2.85674	down	-3.10452	-1.63437	3.10452	down	-3.42107	-1.77445	3.42107	down	-2.52809	-1.33805	2.52809	down	-2.80187	-1.48639	2.80187	down	-1.08673	-0.119998	1.08673	down	-1.19754	-0.260074	1.19754	down	-1.1083	-0.148346	1.1083	down	Rv0292	Rv0292	PROBABLE CONSERVED TRANSMEMBRANE PROTEIN	TBFG_10299, TBFG_00291	TBFG_10299[0]|TBMG_00297[0]|JTY_0302[0]|Rv0292[0]|Mb0300[0]|MRA_0301[0]|MT0305[0]|BCG_0332[0]	transmembrane protein|hypothetical protein|putative transmembrane protein|PROBABLE CONSERVED TRANSMEMBRANE PROTEIN|Putative conserved transmembrane protein|Putative uncharacterized protein|Probable conserved transmembrane protein
BUGS0000000568735	-1.1869	-0.247193	1.1869	down	-1.17791	-0.236228	1.17791	down	-1.33406	-0.415825	1.33406	down	-1.09851	-0.135542	1.09851	down	-1.39445	-0.479694	1.39445	down	1.00763	0.0109649	1.00763	up	-1.12399	-0.168632	1.12399	down	-1.2694	-0.344151	1.2694	down	Rv0293c	Rv0293c	Putative uncharacterized protein	TBFG_10300, TBFG_00292	TBFG_10300[0]|TBMG_00298[0]|JTY_0303[0]|Rv0293c[0]|Mb0301c[0]|MRA_0302[0]|MT0306[1]|BCG_0333c[0]	hypothetical protein|Putative uncharacterized protein|Putative uncharacterized protein Mb0301c|Putative uncharacterized protein BCG_0333c
BUGS0000000574746	-1.61515	-0.69167	1.61515	down	-1.44715	-0.53321	1.44715	down	1.10391	0.142621	1.10391	up	-2.21408	-1.14671	2.21408	down	1.03041	0.0432186	1.03041	up	1.1161	0.15846	1.1161	up	1.78298	0.834291	1.78298	up	2.28141	1.18993	2.28141	up	Rv0294	tam	Probable trans-aconitate 2-methyltransferase	TBFG_10301, TBFG_00293|tam	TBFG_10301[0]|TBMG_00299[0]|JTY_0304[0]|Rv0294[0]|Mb0302[0]|EBMYCG00000065937[0]|MT0307[0]|BCG_0334[0]	trans-aconitate methyltransferase tam|putative trans-aconitate methyltransferase|Probable trans-aconitate 2-methyltransferase|Trans-aconitate 2-methyltransferase
BUGS0000000636153	-2.14865	-1.10343	2.14865	down	-1.92385	-0.943998	1.92385	down	-1.76497	-0.819647	1.76497	down	-2.32307	-1.21603	2.32307	down	-1.92989	-0.948518	1.92989	down	1.11685	0.159433	1.11685	up	1.21738	0.283784	1.21738	up	1.20373	0.267513	1.20373	up	Rv0295c	Rv0295c	Putative uncharacterized protein	TBFG_10302, TBFG_00294	TBFG_10302[0]|TBMG_00300[0]|JTY_0305[0]|Rv0295c[0]|Mb0303c[0]|MRA_0304[0]|MT0308[0]|BCG_0335c[0]	hypothetical protein|Putative uncharacterized protein|Putative uncharacterized protein Mb0303c|Putative uncharacterized protein BCG_0335c
BUGS0000000568670	-1.76353	-0.818465	1.76353	down	-1.62271	-0.698407	1.62271	down	-1.01521	-0.0217724	1.01521	down	-2.10164	-1.07152	2.10164	down	-1.06588	-0.0920491	1.06588	down	1.08678	0.120059	1.08678	up	1.73711	0.796693	1.73711	up	1.97174	0.979467	1.97174	up	Rv0296c	Rv0296c	PROBABLE SULFATASE	TBFG_10303, TBFG_00295	TBFG_10303[0]|TBMG_00301[0]|JTY_0306[0]|Rv0296c[0]|Mb0304c[0]|MRA_0305[0]|MT0310[0]|BCG_0336c[0]	sulfatase|putative sulfatase|PROBABLE SULFATASE|Putative sulfatase|Sulfatase family protein|Probable sulfatase
BUGS0000000579304	1.51083	0.595341	1.51083	up	1.28534	0.36215	1.28534	up	1.16039	0.214612	1.16039	up	1.08702	0.120381	1.08702	up	1.08806	0.121755	1.08806	up	-1.17543	-0.233191	1.17543	down	-1.302	-0.380728	1.302	down	1.00095	0.00137377	1.00095	up	Rv0298	Rv0298	DNA-binding protein, CopG family	TBFG_10305, TBFG_00297	TBFG_10305[0]|TBMG_00303[0]|JTY_0308[0]|Rv0298[0]|Mb0306[0]|MRA_0307[0]|MT0312[0]|BCG_0338[0]	hypothetical protein|DNA-binding protein, CopG family|Putative uncharacterized protein Mb0306|Putative uncharacterized protein|Putative uncharacterized protein BCG_0338
BUGS0000000568846	1.33459	0.416401	1.33459	up	1.15952	0.213523	1.15952	up	1.09901	0.136199	1.09901	up	-1.3267	-0.407844	1.3267	down	-1.41076	-0.496471	1.41076	down	-1.15099	-0.202878	1.15099	down	-1.21437	-0.280203	1.21437	down	-1.06336	-0.0886273	1.06336	down	Rv0299	Rv0299	Putative uncharacterized protein	TBFG_10306, TBFG_00298	TBFG_10306[1]|TBMG_00304[1]|JTY_0309[1]|Rv0299[1]|Mb0307[0]|MRA_0308[1]|MT0313[1]|BCG_0339[1]	hypothetical protein|Putative uncharacterized protein|Putative uncharacterized protein Mb0307|Putative uncharacterized protein BCG_0339
BUGS0000000575732	1.18474	0.244574	1.18474	up	1.13065	0.177154	1.13065	up	1.01403	0.0200968	1.01403	up	1.16119	0.215608	1.16119	up	-1.01761	-0.0251875	1.01761	down	-1.04784	-0.0674205	1.04784	down	-1.16835	-0.224477	1.16835	down	-1.18164	-0.240795	1.18164	down	Rv0300	Rv0300	Putative uncharacterized protein		TBMG_00305[0]|JTY_0310[0]|Rv0300[0]|Mb0308[0]|MRA_0309[0]|BCG_0340[0]	antitoxin|hypothetical protein|Putative uncharacterized protein|Putative uncharacterized protein Mb0308|Putative uncharacterized protein BCG_0340
BUGS0000000572026	1.40626	0.491866	1.40626	up	1.2747	0.350161	1.2747	up	1.13972	0.188681	1.13972	up	1.19049	0.25155	1.19049	up	-1.00374	-0.00538635	1.00374	down	-1.10321	-0.141705	1.10321	down	-1.23387	-0.303185	1.23387	down	-1.19494	-0.256936	1.19494	down	Rv0301	Rv0301	Putative uncharacterized protein	TBFG_10307, TBFG_00299	TBFG_10307[0]|TBMG_00306[0]|JTY_0311[0]|Rv0301[0]|Mb0309[0]|MRA_0310[0]|MT0314[0]|BCG_0341[0]	hypothetical protein|toxin|Putative uncharacterized protein|Putative uncharacterized protein Mb0309|Putative uncharacterized protein BCG_0341
BUGS0000000575544	6.52324	2.70559	6.52324	up	6.61768	2.72633	6.61768	up	6.27802	2.65031	6.27802	up	6.1516	2.62096	6.1516	up	5.87326	2.55416	5.87326	up	1.01448	0.0207367	1.01448	up	-1.03906	-0.0552778	1.03906	down	-1.04739	-0.0668011	1.04739	down	Rv0302	Rv0302	PROBABLE TRANSCRIPTIONAL REGULATORY PROTEIN (PROBABLY TETR/ACRR-FAMILY)	TBFG_10308, TBFG_00300	TBFG_10308[0]|TBMG_00307[0]|JTY_0312[0]|Rv0302[0]|Mb0310[0]|MRA_0311[0]|MT0315[0]|BCG_0342[0]	TetR/AcrR family transcriptional regulator|transcriptional regulator, tetR/acrR-family|putative transcriptional regulatory protein|PROBABLE TRANSCRIPTIONAL REGULATORY PROTEIN (PROBABLY TETR/ACRR-FAMILY)|TetR/AcrR-family transcriptional regulator|Probable transcriptional regulatory protein (Probably tetR/acrR-family)
BUGS0000000580166	5.14345	2.36274	5.14345	up	5.62415	2.49163	5.62415	up	7.0116	2.80974	7.0116	up	3.51474	1.81342	3.51474	up	5.44512	2.44496	5.44512	up	1.09346	0.128897	1.09346	up	1.36321	0.447007	1.36321	up	1.54922	0.631545	1.54922	up	Rv0303	Rv0303	Oxidoreductase, short-chain dehydrogenase/reductase family	TBFG_10309, TBFG_00301	TBFG_10309[0]|TBMG_00308[0]|JTY_0313[0]|Rv0303[0]|Mb0311[0]|MRA_0312[0]|MT0316[0]|BCG_0343[0]	dehydrogenase/reductase|putative dehydrogenase/reductase|Oxidoreductase, short-chain dehydrogenase/reductase family|PROBABLE DEHYDROGENASE/REDUCTASE|Putative short-chain type dehydrogenase/reductase|Probable dehydrogenase/reductase
BUGS0000000633896	-1.81517	-0.860103	1.81517	down	-1.43135	-0.517379	1.43135	down	2.0043	1.0031	2.0043	up	-2.0747	-1.05291	2.0747	down	1.60525	0.6828	1.60525	up	1.26815	0.342723	1.26815	up	3.63814	1.8632	3.63814	up	3.33042	1.73571	3.33042	up	Rv0304c	PPE5	PPE FAMILY PROTEIN	TBFG_10310, TBFG_00302|PPE6|PPE5	TBFG_10310[0]|TBMG_00309[0]|JTY_0315[0]|Rv0304c[0]|Mb0313c[0]|MRA_0313[0]|MT0318[0]|BCG_0345c[0]	PPE family protein|PPE FAMILY PROTEIN
BUGS0000000571730	-2.30747	-1.20631	2.30747	down	-1.80507	-0.852056	1.80507	down	1.16645	0.222123	1.16645	up	-3.38416	-1.7588	3.38416	down	-1.38846	-0.473484	1.38846	down	1.27833	0.354255	1.27833	up	2.69154	1.42843	2.69154	up	2.43735	1.28531	2.43735	up	Rv0306	bluB	Nitroreductase, cobalamin biosynthesis protein	TBFG_10311, TBFG_00303|bluB	TBFG_10311[0]|TBMG_00310[0]|JTY_0316[0]|Rv0306[0]|Mb0314[0]|MRA_0315[0]|MT0319[0]|BCG_0346[0]	oxidoreductase|putative oxidoreductase|Nitroreductase, cobalamin biosynthesis protein|PUTATIVE OXIDOREDUCTASE|Putative oxidoreductase
BUGS0000000576871	-1.77752	-0.829869	1.77752	down	-1.46199	-0.547933	1.46199	down	-1.27656	-0.352266	1.27656	down	-2.54747	-1.34906	2.54747	down	-2.09569	-1.06742	2.09569	down	1.21583	0.281936	1.21583	up	1.39243	0.477602	1.39243	up	1.21558	0.28164	1.21558	up	Rv0307c	Rv0307c	Putative uncharacterized protein	TBFG_10312, TBFG_00304	TBFG_10312[0]|TBMG_00311[0]|JTY_0317[0]|Rv0307c[0]|Mb0315c[0]|MRA_0316[0]|MT0320[0]|BCG_0347c[0]	hypothetical protein|Putative uncharacterized protein|Putative uncharacterized protein Mb0315c|Putative uncharacterized protein BCG_0347c
BUGS0000000634399	-3.00481	-1.58727	3.00481	down	-2.87879	-1.52546	2.87879	down	-2.76959	-1.46967	2.76959	down	-3.49816	-1.8066	3.49816	down	-3.2686	-1.70867	3.2686	down	1.04378	0.061811	1.04378	up	1.08493	0.117599	1.08493	up	1.07023	0.0979238	1.07023	up	Rv0308	Rv0308	PAP2 superfamily protein	TBFG_10313, TBFG_00305	TBFG_10313[0]|TBMG_00312[0]|JTY_0318[0]|Rv0308[0]|Mb0316[0]|MRA_0317[0]|MT0321[0]|BCG_0348[0]	integral membrane protein|hypothetical protein|putative integral membrane protein|PAP2 superfamily protein|PROBABLE CONSERVED INTEGRAL MEMBRANE PROTEIN|Putative conserved integral membrane protein|Probable conserved integral membrane protein
BUGS0000000571721	-2.50869	-1.32693	2.50869	down	-2.04822	-1.03437	2.04822	down	-2.11398	-1.07996	2.11398	down	-3.8933	-1.96099	3.8933	down	-2.95727	-1.56427	2.95727	down	1.22481	0.292563	1.22481	up	1.18671	0.246974	1.18671	up	1.31652	0.396727	1.31652	up	Rv0309	Rv0309	Putative uncharacterized protein	TBFG_10314, TBFG_00306	TBFG_10314[0]|TBMG_00313[0]|JTY_0319[0]|Rv0309[0]|Mb0317[0]|MRA_0318[0]|MT0322[0]|BCG_0349[0]	hypothetical protein|Putative uncharacterized protein|POSSIBLE CONSERVED EXPORTED PROTEIN|Putative conserved exported protein|Possible conserved exported protein
BUGS0000000571409	-1.59051	-0.669489	1.59051	down	-1.39233	-0.477505	1.39233	down	1.08352	0.115726	1.08352	up	-2.04396	-1.03136	2.04396	down	-1.23024	-0.298936	1.23024	down	1.14233	0.191984	1.14233	up	1.72335	0.785214	1.72335	up	1.66143	0.732429	1.66143	up	Rv0310c	baiE	BaiE protein	TBFG_10315, TBFG_00307|baiE	TBFG_10315[0]|TBMG_00314[0]|JTY_0320[0]|Rv0310c[0]|Mb0318c[0]|MRA_0319[0]|MT0323[0]|BCG_0350c[0]	hypothetical protein|BaiE protein|Putative uncharacterized protein Mb0318c|Putative uncharacterized protein|Putative uncharacterized protein BCG_0350c
BUGS0000000633688	-2.20324	-1.13962	2.20324	down	-1.71687	-0.779779	1.71687	down	-1.35347	-0.436659	1.35347	down	-2.35409	-1.23517	2.35409	down	-1.23349	-0.302749	1.23349	down	1.28329	0.359844	1.28329	up	1.62785	0.702965	1.62785	up	1.90848	0.932424	1.90848	up	Rv0311	Rv0311	Putative uncharacterized protein	TBFG_10316, TBFG_00308	TBFG_10316[0]|TBMG_00315[0]|JTY_0321[0]|Rv0311[0]|Mb0319[0]|MRA_0320[0]|MT0324[0]|BCG_0351[0]	hypothetical protein|Putative uncharacterized protein|Putative uncharacterized protein Mb0319|Putative uncharacterized protein BCG_0351
BUGS0000000572304	-3.46383	-1.79237	3.46383	down	-2.34964	-1.23244	2.34964	down	-2.03102	-1.0222	2.03102	down	-4.54571	-2.18451	4.54571	down	-2.64463	-1.40306	2.64463	down	1.4742	0.559932	1.4742	up	1.70546	0.770165	1.70546	up	1.71885	0.781442	1.71885	up	Rv0312	Rv0312	CONSERVED HYPOTHETICAL PROLINE AND THREONINE RICH PROTEIN	TBFG_10317, TBFG_00309	TBFG_10317[0]|TBMG_00316[0]|JTY_0322[0]|Rv0312[0]|Mb0320[0]|MRA_0321[0]|MT0326[0]|BCG_0352[0]	proline and threonine rich protein|hypothetical protein|hypothetical proline and threonine rich protein|CONSERVED HYPOTHETICAL PROLINE AND THREONINE RICH PROTEIN|Conserved hypothetical proline and threonine rich protein
BUGS0000000570165	1.30597	0.385122	1.30597	up	1.42923	0.515239	1.42923	up	1.3405	0.422774	1.3405	up	1.21379	0.279522	1.21379	up	-1.07584	-0.105466	1.07584	down	1.09438	0.130116	1.09438	up	1.02644	0.0376515	1.02644	up	-1.30585	-0.384989	1.30585	down	Rv0313	Rv0313	Putative uncharacterized protein	TBFG_10318, TBFG_00310	TBFG_10318[0]|TBMG_00317[0]|JTY_0323[0]|Rv0313[0]|Mb0321[0]|MRA_0322[0]|MT0327[0]|BCG_0353[0]	hypothetical protein|Putative uncharacterized protein|Putative uncharacterized protein Mb0321|Putative uncharacterized protein BCG_0353
BUGS0000000636916	2.2697	1.1825	2.2697	up	2.5155	1.33085	2.5155	up	2.29761	1.20014	2.29761	up	1.95199	0.964942	1.95199	up	1.47296	0.558723	1.47296	up	1.1083	0.148343	1.1083	up	1.0123	0.017632	1.0123	up	-1.32521	-0.40622	1.32521	down	Rv0314c	Rv0314c	POSSIBLE CONSERVED MEMBRANE PROTEIN	TBFG_10319, TBFG_00311	TBFG_10319[0]|TBMG_00318[0]|JTY_0324[0]|Rv0314c[0]|Mb0322c[0]|MRA_0323[0]|MT0328.1[0]|BCG_0354c[0]	hypothetical protein|POSSIBLE CONSERVED MEMBRANE PROTEIN|Putative conserved membrane protein|Putative uncharacterized protein|Possible conserved membrane protein
BUGS0000000634257	-1.15955	-0.213562	1.15955	down	-1.15272	-0.205047	1.15272	down	-1.19012	-0.251106	1.19012	down	-1.5968	-0.675187	1.5968	down	-1.75287	-0.80972	1.75287	down	1.00592	0.00851488	1.00592	up	-1.02637	-0.0375447	1.02637	down	-1.09774	-0.134534	1.09774	down	Rv0315	Rv0315	POSSIBLE BETA-1,3-GLUCANASE	TBFG_10320, TBFG_00312	TBFG_10320[0]|TBMG_00319[0]|JTY_0325[0]|Rv0315[0]|Mb0323[0]|MRA_0324[0]|MT0329[0]|BCG_0355[0]	beta-1,3-glucanase precursor|putative beta-1,3-glucanase precursor|POSSIBLE BETA-1,3-GLUCANASE|Putative beta-glucanase|Beta-glucanase, putative|Possible beta-1,3-glucanase
BUGS0000000570471	-1.15921	-0.21314	1.15921	down	-1.00769	-0.0110521	1.00769	down	1.01831	0.0261793	1.01831	up	-1.46545	-0.551344	1.46545	down	-1.20713	-0.271575	1.20713	down	1.15036	0.202087	1.15036	up	1.18044	0.239319	1.18044	up	1.214	0.279769	1.214	up	Rv0316	Rv0316	Muconolactone isomerase, putative	TBFG_10321, TBFG_00313	TBFG_10321[0]|TBMG_00320[0]|JTY_0326[0]|Rv0316[0]|Mb0324[0]|MRA_0325[0]|MT0330[0]|BCG_0356[0]	muconolactone isomerase|putative muconolactone isomerase|Muconolactone isomerase, putative|POSSIBLE MUCONOLACTONE ISOMERASE|Putative muconolactone isomerase|Possible muconolactone isomerase
BUGS0000000633971	1.17744	0.23565	1.17744	up	1.25648	0.329386	1.25648	up	1.25282	0.325184	1.25282	up	1.11833	0.161342	1.11833	up	1.16059	0.214864	1.16059	up	1.06713	0.0937362	1.06713	up	1.06403	0.0895343	1.06403	up	1.0378	0.0535221	1.0378	up	Rv0317c	glpQ2	POSSIBLE GLYCEROPHOSPHORYL DIESTER PHOSPHODIESTERASE GLPQ2 (GLYCEROPHOSPHODIESTER PHOSPHODIESTERASE)	TBFG_10322, TBFG_00314|glpQ2	TBFG_10322[0]|TBMG_00321[0]|JTY_0327[0]|Rv0317c[0]|Mb0325c[0]|EBMYCG00000066057[0]|MT0332[0]|BCG_0357c[0]	glycerophosphoryl diester phosphodiesterase glpQ2|putative glycerophosphoryl diester phosphodiesterase|POSSIBLE GLYCEROPHOSPHORYL DIESTER PHOSPHODIESTERASE GLPQ2 (GLYCEROPHOSPHODIESTER PHOSPHODIESTERASE)|PUTATIVE GLYCEROPHOSPHORYL DIESTER PHOSPHODIESTERASE GLPQ2 (GLYCEROPHOSPHODIESTER PHOSPHODIESTERASE)|Putative glycerophosphoryl diester phosphodiesterase|Putative uncharacterized protein|Putative…
BUGS0000000576021	-2.44088	-1.2874	2.44088	down	-1.91037	-0.93385	1.91037	down	1.40338	0.488903	1.40338	up	-2.94272	-1.55715	2.94272	down	1.15628	0.209497	1.15628	up	1.2777	0.353549	1.2777	up	3.42547	1.7763	3.42547	up	3.40262	1.76665	3.40262	up	Rv0318c	Rv0318c	PROBABLE CONSERVED INTEGRAL MEMBRANE PROTEIN	TBFG_10323, TBFG_00315	TBFG_10323[0]|TBMG_00322[0]|JTY_0328[0]|Rv0318c[0]|Mb0326c[0]|MRA_0327[0]|MT0333[0]|BCG_0358c[0]	integral membrane protein|hypothetical protein|putative integral membrane protein|PROBABLE CONSERVED INTEGRAL MEMBRANE PROTEIN|Putative uncharacterized protein|Probable conserved integral membrane protein
BUGS0000000576048	-1.60158	-0.679497	1.60158	down	-1.53204	-0.615454	1.53204	down	-1.07292	-0.101541	1.07292	down	-1.7827	-0.834063	1.7827	down	1.05202	0.0731554	1.05202	up	1.04539	0.0640435	1.04539	up	1.49273	0.577957	1.49273	up	1.87543	0.907218	1.87543	up	Rv0319	pcp	Pyrrolidone-carboxylate peptidase	TBFG_10324, TBFG_00316|pcp	TBFG_10324[0]|TBMG_00323[0]|JTY_0329[0]|Rv0319[0]|Mb0327[0]|EBMYCG00000066066[0]|MT0334[0]|BCG_0359[0]	pyrrolidone-carboxylate peptidase|pyrrolidone-carboxylate peptidase pcp|Pyrrolidone-carboxylate peptidase
BUGS0000000574452	-1.33999	-0.422224	1.33999	down	-1.12415	-0.168836	1.12415	down	1.98282	0.987553	1.98282	up	-1.60586	-0.683344	1.60586	down	1.96257	0.972741	1.96257	up	1.192	0.253388	1.192	up	2.65696	1.40978	2.65696	up	3.1516	1.65608	3.1516	up	Rv0320	Rv0320	POSSIBLE CONSERVED EXPORTED PROTEIN	TBFG_10325, TBFG_00317	TBFG_10325[0]|TBMG_00324[0]|JTY_0330[0]|Rv0320[0]|Mb0328[0]|MRA_0329[0]|MT0335[0]|BCG_0360[0]	hypothetical protein|POSSIBLE CONSERVED EXPORTED PROTEIN|Putative conserved exported protein|Possible conserved exported protein
BUGS0000000634338	-1.18392	-0.243573	1.18392	down	-1.10764	-0.147491	1.10764	down	1.27837	0.354305	1.27837	up	-1.15574	-0.208813	1.15574	down	1.48805	0.573427	1.48805	up	1.06887	0.0960817	1.06887	up	1.51349	0.597878	1.51349	up	1.7198	0.78224	1.7198	up	Rv0321	dcd	Deoxycytidine triphosphate deaminase	dcd, TBFG_00318|dcd	TBFG_10326[0]|TBMG_00325[0]|JTY_0331[1]|Rv0321[0]|Mb0329[1]|EBMYCG00000066803[0]|MT0336[0]|BCG_0361[1]	deoxycytidine triphosphate deaminase|deoxycytidine triphosphate deaminase dcd|Deoxycytidine triphosphate deaminase
BUGS0000000572616	-1.4757	-0.561398	1.4757	down	-1.19512	-0.257154	1.19512	down	3.15577	1.65799	3.15577	up	-1.95791	-0.969317	1.95791	down	2.38578	1.25446	2.38578	up	1.23477	0.304244	1.23477	up	4.65696	2.21939	4.65696	up	4.67116	2.22378	4.67116	up	Rv0322	udgA	PROBABLE UDP-GLUCOSE 6-DEHYDROGENASE UDGA (UDP-GLC DEHYDROGENASE) (UDP-GLCDH) (UDPGDH)	TBFG_10327, TBFG_00319|udgA	TBFG_10327[0]|TBMG_00326[0]|JTY_0332[0]|Rv0322[0]|Mb0330[0]|EBMYCG00000067858[0]|MT0337[0]|BCG_0362[0]	UDP-glucose 6-dehydrogenase udgA|putative UDP-glucose 6-dehydrogenase|PROBABLE UDP-GLUCOSE 6-DEHYDROGENASE UDGA (UDP-GLC DEHYDROGENASE) (UDP-GLCDH) (UDPGDH)|UDP-glucose 6-dehydrogenase|Probable udp-glucose 6-dehydrogenase udgA
BUGS0000000576427	1.13916	0.187971	1.13916	up	1.34299	0.425453	1.34299	up	1.92137	0.942138	1.92137	up	1.0415	0.0586591	1.0415	up	2.51038	1.3279	2.51038	up	1.17893	0.237482	1.17893	up	1.68666	0.754167	1.68666	up	2.41035	1.26924	2.41035	up	Rv0323c	Rv0323c	Putative uncharacterized protein	TBFG_10328, TBFG_00320	TBFG_10328[0]|TBMG_00327[0]|JTY_0333[0]|Rv0323c[0]|Mb0331c[0]|MRA_0332[0]|MT0338[0]|BCG_0363c[0]	hypothetical protein|Putative uncharacterized protein|Putative uncharacterized protein Mb0331c|Putative uncharacterized protein BCG_0363c
BUGS0000000571088	2.7746	1.47228	2.7746	up	3.04909	1.60838	3.04909	up	3.81309	1.93096	3.81309	up	3.48241	1.80009	3.48241	up	6.19275	2.63058	6.19275	up	1.09893	0.136098	1.09893	up	1.37429	0.458683	1.37429	up	1.77829	0.830492	1.77829	up	Rv0324	Rv0324	POSSIBLE TRANSCRIPTIONAL REGULATORY PROTEIN (POSSIBLY ARSR-FAMILY)	TBFG_10329, TBFG_00321	TBFG_10329[0]|TBMG_00328[0]|JTY_0334[0]|Rv0324[0]|Mb0332[0]|MRA_0333[0]|MT0339[0]|BCG_0364[0]	ArsR family transcriptional regulator|transcriptional regulator, arsR-family|putative transcriptional regulatory protein|POSSIBLE TRANSCRIPTIONAL REGULATORY PROTEIN (POSSIBLY ARSR-FAMILY)|Transcriptional regulator, ArsR family|Possible transcriptional regulatory protein (Possibly arsR-family)
BUGS0000000634890	2.66616	1.41476	2.66616	up	2.85771	1.51486	2.85771	up	4.13283	2.04713	4.13283	up	3.15498	1.65763	3.15498	up	5.57377	2.47865	5.57377	up	1.07184	0.100096	1.07184	up	1.55011	0.632368	1.55011	up	1.76666	0.821022	1.76666	up	Rv0325	Rv0325	Putative uncharacterized protein	TBFG_10330, TBFG_00322	TBFG_10330[0]|TBMG_00329[0]|JTY_0335[0]|Rv0325[0]|Mb0333[0]|MRA_0334[0]|MT0340[0]|BCG_0365[0]	hypothetical protein|Putative uncharacterized protein|Putative uncharacterized protein Mb0333|Putative uncharacterized protein BCG_0365
BUGS0000000637768	2.06751	1.04789	2.06751	up	2.72042	1.44383	2.72042	up	8.57749	3.10055	8.57749	up	1.80206	0.849649	1.80206	up	6.46337	2.69229	6.46337	up	1.3158	0.395937	1.3158	up	4.14871	2.05266	4.14871	up	3.58665	1.84264	3.58665	up	Rv0327c	CYP135A1	Putative cytochrome P450 135A1	TBFG_10332, TBFG_00324|cyp135A1|CYP135A1	TBFG_10332[0]|TBMG_00331[0]|JTY_0336[0]|Rv0327c[0]|Mb0334c[0]|EBMYCG00000068569[0]|MT0342[0]|BCG_0366c[0]	cytochrome P450 135A1 cyp135A1|putative cytochrome P450 135A1|Putative cytochrome P450 135A1|POSSIBLE CYTOCHROME P450 135A1 CYP135A1|Putative cytochrome p450 135A1 Cyp135A1|Possible cytochrome P450 135A1 cyp135A1
BUGS0000000637390	2.34288	1.22828	2.34288	up	2.96734	1.56917	2.96734	up	3.74389	1.90454	3.74389	up	2.20153	1.13851	2.20153	up	3.5931	1.84523	3.5931	up	1.26654	0.340888	1.26654	up	1.59798	0.676252	1.59798	up	1.63209	0.70672	1.63209	up	Rv0328	Rv0328	POSSIBLE TRANSCRIPTIONAL REGULATORY PROTEIN (POSSIBLY TETR/ACRR-FAMILY)	TBFG_10333, TBFG_00325	TBFG_10333[0]|TBMG_00332[0]|JTY_0337[0]|Rv0328[0]|Mb0335[0]|MRA_0337[0]|MT0343[0]|BCG_0367[0]	TetR/AcrR family transcriptional regulator|transcriptional regulator, tetR/acrR-family|putative transcriptional regulatory protein|POSSIBLE TRANSCRIPTIONAL REGULATORY PROTEIN (POSSIBLY TETR/ACRR-FAMILY)|TetR/AcrR-family transcriptional regulator|Possible transcriptional regulatory protein (Possibly tetR/acrR-family)
BUGS0000000572364	1.70031	0.765796	1.70031	up	2.42782	1.27966	2.42782	up	4.86095	2.28124	4.86095	up	1.31168	0.391418	1.31168	up	4.28182	2.09822	4.28182	up	1.42787	0.513864	1.42787	up	2.85886	1.51544	2.85886	up	3.26437	1.70681	3.26437	up	Rv0329c	Rv0329c	MitM-related protein	TBFG_10334, TBFG_00326	TBFG_10334[0]|TBMG_00333[0]|JTY_0338[0]|Rv0329c[0]|Mb0336c[0]|MRA_0338[0]|MT0344[0]|BCG_0368c[0]	hypothetical protein|MitM-related protein|Putative uncharacterized protein Mb0336c|Putative uncharacterized protein|Putative uncharacterized protein BCG_0368c
BUGS0000000569458	1.92727	0.94656	1.92727	up	2.82857	1.50007	2.82857	up	4.86159	2.28143	4.86159	up	1.8078	0.854235	1.8078	up	4.61651	2.2068	4.61651	up	1.46766	0.553513	1.46766	up	2.52252	1.33487	2.52252	up	2.55366	1.35257	2.55366	up	Rv0330c	Rv0330c	Putative uncharacterized protein	TBFG_10335, TBFG_00327	TBFG_10335[0]|TBMG_00334[0]|JTY_0339[0]|Rv0330c[0]|Mb0337c[0]|MRA_0339[0]|MT0345[0]|BCG_0369c[0]	hypothetical protein|Putative uncharacterized protein|Putative uncharacterized protein Mb0337c|Putative uncharacterized protein BCG_0369c
BUGS0000000579328	4.17925	2.06324	4.17925	up	4.8625	2.2817	4.8625	up	8.52362	3.09147	8.52362	up	4.77453	2.25536	4.77453	up	12.2631	3.61626	12.2631	up	1.16349	0.218454	1.16349	up	2.03951	1.02822	2.03951	up	2.56845	1.3609	2.56845	up	Rv0331	Rv0331	POSSIBLE DEHYDROGENASE/REDUCTASE	TBFG_10336, TBFG_00328	TBFG_10336[0]|TBMG_00335[0]|JTY_0340[0]|Rv0331[0]|Mb0338[0]|MRA_0340[0]|MT0346[0]|BCG_0370[0]	dehydrogenase/reductase|putative dehydrogenase/reductase|POSSIBLE DEHYDROGENASE/REDUCTASE|Putative phage tail component protein|Phage tail component protein, putative|Possible dehydrogenase/reductase
BUGS0000000636674	1.21365	0.279353	1.21365	up	1.42254	0.508471	1.42254	up	3.14247	1.6519	3.14247	up	-1.0371	-0.0525589	1.0371	down	2.45323	1.29468	2.45323	up	1.17212	0.229118	1.17212	up	2.58927	1.37255	2.58927	up	2.54425	1.34724	2.54425	up	Rv0332	Rv0332	Putative uncharacterized protein	TBFG_10337, TBFG_00329	TBFG_10337[0]|TBMG_00336[0]|JTY_0341[0]|Rv0332[0]|Mb0339[0]|MRA_0341[0]|MT0347[0]|BCG_0371[0]	hypothetical protein|Putative uncharacterized protein|Putative uncharacterized protein Mb0339|Putative uncharacterized protein BCG_0371
BUGS0000000569519	1.16837	0.224497	1.16837	up	1.33695	0.418942	1.33695	up	1.6483	0.720975	1.6483	up	1.03811	0.0539656	1.03811	up	1.11984	0.163295	1.11984	up	1.14428	0.194444	1.14428	up	1.41077	0.496478	1.41077	up	1.07873	0.10933	1.07873	up	Rv0333	Rv0333	Putative uncharacterized protein	TBFG_10338, TBFG_00330	TBFG_10338[0]|TBMG_00337[0]|JTY_0342[0]|Rv0333[0]|Mb0340[0]|MRA_0342[0]|MT0347[0]|BCG_0372[0]	hypothetical protein|Putative uncharacterized protein|Putative uncharacterized protein Mb0340|Putative uncharacterized protein BCG_0372
BUGS0000000577369	-1.06822	-0.0952148	1.06822	down	1.07896	0.109648	1.07896	up	1.43398	0.52002	1.43398	up	-1.4066	-0.492216	1.4066	down	1.13038	0.176811	1.13038	up	1.15258	0.204863	1.15258	up	1.53181	0.615235	1.53181	up	1.59	0.669027	1.59	up	Rv0334	rmlA	Glucose-1-phosphate thymidylyltransferase	TBFG_10339, TBFG_00331|rmlA	TBFG_10339[0]|TBMG_00338[0]|JTY_0343[0]|Rv0334[0]|Mb0341[0]|EBMYCG00000068170[0]|MT0348[0]|BCG_0373[0]	alpha-D-glucose-1-phosphate thymidylyltransferase rmlA|putative glucose-1-phosphate thymidylyltransferase|Glucose-1-phosphate thymidylyltransferase
BUGS0000000578425	1.00965	0.013855	1.00965	up	1.45131	0.537358	1.45131	up	2.15747	1.10934	2.15747	up	-1.1299	-0.176197	1.1299	down	2.05127	1.03652	2.05127	up	1.43744	0.523503	1.43744	up	2.13685	1.09549	2.13685	up	2.31773	1.21271	2.31773	up	Rv0335c	PE6	PE FAMILY PROTEIN	TBFG_10340, TBFG_00332|PE6	TBFG_10340[0]|TBMG_00339[0]|JTY_0344[0]|Rv0335c[0]|Mb0342c[0]|MRA_0344[0]|MT0349[0]|BCG_0374c[0]	PE family protein|PE FAMILY PROTEIN
BUGS0000000636189	-1.5085	-0.593115	1.5085	down	-1.47734	-0.563004	1.47734	down	-1.39063	-0.475741	1.39063	down	-2.02776	-1.01989	2.02776	down	-1.7629	-0.817955	1.7629	down	1.02109	0.0301118	1.02109	up	1.08476	0.117374	1.08476	up	1.15024	0.201936	1.15024	up	Rv0336	Rv0336	CONSERVED 13E12 REPEAT FAMILY PROTEIN	TBFG_10526, TBFG_00515|TBFG_10341, TBFG_00333	TBFG_10526[0]|TBFG_10341[0]|TBMG_00522[0]|TBMG_00340[0]|JTY_0345[0]|JTY_0528[0]|Rv0336[0]|Rv0515[0]|Mb0343[0]|Mb0528[0]|MRA_0345[0]|MRA_0522[0]|MT0350[0]|MT0536[0]|BCG_0375[0]|BCG_0558[0]	13E12 repeat-containing protein|13E12 repeat family protein|pseudo|conserved 13E12 repeat family protein|CONSERVED 13E12 REPEAT FAMILY PROTEIN|Conserved 13E12 repeat family protein|Putative uncharacterized protein
BUGS0000000569580	-1.50846	-0.593074	1.50846	down	-1.44834	-0.534403	1.44834	down	-1.5224	-0.606345	1.5224	down	-1.56786	-0.648799	1.56786	down	-1.51123	-0.595724	1.51123	down	1.04151	0.058671	1.04151	up	-1.00924	-0.0132704	1.00924	down	1.03747	0.0530758	1.03747	up	Rv0337c	aspC	Probable aspartate aminotransferase	TBFG_10342, TBFG_00334|aspC	TBFG_10342[0]|TBMG_00341[0]|JTY_0346[0]|Rv0337c[0]|Mb0344c[0]|EBMYCG00000065880[0]|MT0351[0]|BCG_0376c[0]	aminotransferase AlaT|aspartate aminotransferase aspC|Probable aspartate aminotransferase|Aspartate aminotransferase AspC|Probable aspartate aminotransferase aspC
BUGS0000000571725	-2.55393	-1.35272	2.55393	down	-2.73354	-1.45077	2.73354	down	-2.91742	-1.54469	2.91742	down	-2.33142	-1.22121	2.33142	down	-2.6054	-1.38151	2.6054	down	-1.07033	-0.0980511	1.07033	down	-1.14232	-0.19197	1.14232	down	-1.11752	-0.1603	1.11752	down	Rv0338c	Rv0338c	PROBABLE IRON-SULFUR-BINDING REDUCTASE	TBFG_10343, TBFG_00335	TBFG_10343[0]|TBMG_00342[0]|JTY_0347[0]|Rv0338c[0]|Mb0345c[0]|MRA_0347[0]|MT0352[0]|BCG_0377c[0]	iron-sulfur-binding reductase|putative iron-sulfur-binding reductase|PROBABLE IRON-SULFUR-BINDING REDUCTASE|PUTATIVE IRON-SULFUR-BINDING REDUCTASE|Putative iron-sulfur-binding reductase|Ferredoxin, 4Fe-4S
BUGS0000000572420	-1.2792	-0.355246	1.2792	down	-1.17825	-0.236647	1.17825	down	1.02149	0.0306773	1.02149	up	-1.46967	-0.555494	1.46967	down	1.10373	0.142385	1.10373	up	1.08568	0.118599	1.08568	up	1.3067	0.385923	1.3067	up	1.62212	0.697879	1.62212	up	Rv0339c	Rv0339c	POSSIBLE TRANSCRIPTIONAL REGULATORY PROTEIN	TBFG_10344, TBFG_00336	TBFG_10344[0]|TBMG_00343[0]|JTY_0348[0]|Rv0339c[0]|Mb0346c[0]|MRA_0348[0]|MT0353[0]|BCG_0378c[0]	transcriptional regulator|putative transcriptional regulatory protein|POSSIBLE TRANSCRIPTIONAL REGULATORY PROTEIN|LuxR family transcriptional regulator|Possible transcriptional regulatory protein
BUGS0000000574869	-1.04139	-0.058516	1.04139	down	1.09319	0.128541	1.09319	up	1.51632	0.600576	1.51632	up	1.16247	0.217195	1.16247	up	2.11487	1.08057	2.11487	up	1.13844	0.187057	1.13844	up	1.57909	0.659092	1.57909	up	1.81929	0.863373	1.81929	up	Rv0340	Rv0340	Putative uncharacterized protein	TBFG_10345, TBFG_00337	TBFG_10345[0]|TBMG_00344[0]|JTY_0349[0]|Rv0340[0]|Mb0347[0]|MRA_0349[0]|MT0355[0]|BCG_0379[0]	hypothetical protein|Putative uncharacterized protein|Putative uncharacterized protein Mb0347|Putative uncharacterized protein BCG_0379
BUGS0000000578744	-2.79913	-1.48498	2.79913	down	-1.26144	-0.335074	1.26144	down	1.48849	0.573854	1.48849	up	-3.96491	-1.98729	3.96491	down	1.8258	0.868527	1.8258	up	2.21899	1.14991	2.21899	up	4.16649	2.05883	4.16649	up	7.23913	2.85582	7.23913	up	Rv0341	iniB	ISONIAZID INDUCTIBLE GENE PROTEIN INIB	TBFG_10346, TBFG_00338|iniB	TBFG_10346[0]|TBMG_00345[0]|JTY_0350[0]|Rv0341[0]|Mb0348[0]|EBMYCG00000066355[0]|MT0356[0]|BCG_0380[0]	isoniazid inductible gene protein iniB|isoniazid inductible protein iniB|isoniazid inductible gene protein|ISONIAZID INDUCTIBLE GENE PROTEIN INIB|Isoniazid inductible gene protein IniB|Putative uncharacterized protein|Isoniazid inductible gene protein iniB
BUGS0000000574594	-1.61404	-0.690675	1.61404	down	-1.60022	-0.678268	1.60022	down	-1.1009	-0.138686	1.1009	down	-2.24664	-1.16777	2.24664	down	-1.12444	-0.169208	1.12444	down	1.00864	0.0124073	1.00864	up	1.46611	0.551989	1.46611	up	1.99801	0.998563	1.99801	up	Rv0342	iniA	ISONIAZID INDUCTIBLE GENE PROTEIN INIA	TBFG_10347, TBFG_00339|iniA	TBFG_10347[0]|TBMG_00346[0]|JTY_0351[0]|Rv0342[0]|Mb0349[0]|EBMYCG00000065913[0]|MT0357[0]|BCG_0381[0]	isoniazid inductible gene protein iniA|isoniazid inductible protein iniA|isoniazid inductible gene protein|ISONIAZID INDUCTIBLE GENE PROTEIN INIA|Isoniazid inductible gene protein IniA|Isoniazid inductible gene protein iniA
BUGS0000000572653	1.36817	0.452245	1.36817	up	1.41534	0.501146	1.41534	up	1.52745	0.611128	1.52745	up	1.44821	0.534273	1.44821	up	2.1807	1.12479	2.1807	up	1.03448	0.0489016	1.03448	up	1.11642	0.158883	1.11642	up	1.50579	0.590519	1.50579	up	Rv0343	iniC	ISONIAZID INDUCTIBLE GENE PROTEIN INIC	TBFG_10348, TBFG_00340|iniC	TBFG_10348[0]|TBMG_00347[0]|JTY_0352[0]|Rv0343[0]|Mb0350[0]|EBMYCG00000067366[0]|MT0357.1[0]|BCG_0382[0]	isoniazid inductible gene protein iniC|isoniazid inductible protein iniC|isoniazid inductible gene protein|ISONIAZID INDUCTIBLE GENE PROTEIN INIC|Isoniazid inductible gene protein IniC|Isoniazid inductible gene protein iniC
BUGS0000000572076	-2.72059	-1.44392	2.72059	down	-1.81619	-0.860918	1.81619	down	-1.158	-0.211638	1.158	down	-3.59749	-1.84699	3.59749	down	-1.25611	-0.328961	1.25611	down	1.49796	0.583002	1.49796	up	2.34938	1.23228	2.34938	up	2.864	1.51803	2.864	up	Rv0344c	lpqJ	Lipoprotein, putative	TBFG_10349, TBFG_00341|lpqJ	TBFG_10349[0]|TBMG_00348[0]|JTY_0353[0]|Rv0344c[0]|Mb0351c[0]|EBMYCG00000067873[0]|MT0359[0]|BCG_0383c[0]	lipoprotein lpqJ|putative lipoprotein|Lipoprotein, putative|PROBABLE LIPOPROTEIN LPQJ|Putative lipoprotein LpqJ|Probable lipoprotein lpqJ
BUGS0000000569980	-1.07474	-0.103984	1.07474	down	1.00761	0.0109315	1.00761	up	1.32447	0.405417	1.32447	up	1.01038	0.0148964	1.01038	up	1.78018	0.832022	1.78018	up	1.08291	0.114916	1.08291	up	1.42346	0.509401	1.42346	up	1.76189	0.817126	1.76189	up	Rv0345	Rv0345	Putative uncharacterized protein	TBFG_10350, TBFG_00342	TBFG_10350[0]|TBMG_00349[0]|JTY_0354[0]|Rv0345[0]|Mb0353[0]|MRA_0354[0]|MT0360[0]|BCG_0384[0]	hypothetical protein|Putative uncharacterized protein|Putative uncharacterized protein Mb0353|Putative uncharacterized protein BCG_0384
BUGS0000000575367	-1.53987	-0.622807	1.53987	down	-1.55775	-0.639462	1.55775	down	-1.58054	-0.660421	1.58054	down	-2.10046	-1.0707	2.10046	down	-1.9885	-0.991679	1.9885	down	-1.01161	-0.0166545	1.01161	down	-1.02641	-0.0376134	1.02641	down	1.0563	0.0790229	1.0563	up	Rv0346c	ansP2	L-asparagine permease 2	TBFG_10351, TBFG_00343|ansP2	TBFG_10351[0]|TBMG_00350[0]|JTY_0355[0]|Rv0346c[0]|Mb0354c[0]|EBMYCG00000066169[0]|MT0361[0]|BCG_0385c[0]	L-asparagine permease ansP2|putative L-asparagine permease|L-asparagine permease 2|L-asparagine permease|Possible l-asparagine permease ansP2
BUGS0000000573376	1.30571	0.38484	1.30571	up	1.43682	0.522876	1.43682	up	3.90303	1.96459	3.90303	up	1.01127	0.0161729	1.01127	up	3.42306	1.77529	3.42306	up	1.10041	0.138036	1.10041	up	2.98919	1.57975	2.98919	up	3.38491	1.75912	3.38491	up	Rv0347	Rv0347	PROBABLE CONSERVED MEMBRANE PROTEIN	TBFG_10352, TBFG_00344	TBFG_10352[0]|TBMG_00351[0]|JTY_0356[0]|Rv0347[0]|Mb0355[0]|MRA_0356[0]|MT0362[0]|BCG_0386[0]	hypothetical protein|PROBABLE CONSERVED MEMBRANE PROTEIN|Putative conserved membrane protein|Probable conserved membrane protein
BUGS0000000569977	1.52431	0.608152	1.52431	up	1.93772	0.954361	1.93772	up	3.07876	1.62235	3.07876	up	1.4424	0.528469	1.4424	up	3.15509	1.65768	3.15509	up	1.27122	0.34621	1.27122	up	2.01978	1.0142	2.01978	up	2.1874	1.12921	2.1874	up	Rv0348	Rv0348	POSSIBLE TRANSCRIPTIONAL REGULATORY PROTEIN	TBFG_10353, TBFG_00345	TBFG_10353[0]|TBMG_00352[0]|JTY_0357[0]|Rv0348[0]|Mb0356[0]|MRA_0357[0]|MT0363[0]|BCG_0387[0]	transcriptional regulator|putative transcriptional regulatory protein|POSSIBLE TRANSCRIPTIONAL REGULATORY PROTEIN|Putative transcriptional regulatory protein|Possible transcriptional regulatory protein
BUGS0000000577564	1.66044	0.731567	1.66044	up	1.86562	0.899652	1.86562	up	2.96686	1.56894	2.96686	up	1.61657	0.692935	1.61657	up	3.4259	1.77649	3.4259	up	1.12357	0.168086	1.12357	up	1.78679	0.837371	1.78679	up	2.11924	1.08355	2.11924	up	Rv0349	Rv0349	Putative uncharacterized protein	TBFG_10354, TBFG_00346	TBFG_10354[0]|TBMG_00353[0]|JTY_0358[0]|Rv0349[0]|Mb0357[0]|MRA_0358[0]|MT0364[0]|BCG_0388[0]	hypothetical protein|Putative uncharacterized protein|Putative uncharacterized protein Mb0357|Putative uncharacterized protein BCG_0388
BUGS0000000575937	2.23827	1.16238	2.23827	up	1.80306	0.85045	1.80306	up	1.72537	0.786903	1.72537	up	3.10375	1.63401	3.10375	up	2.32695	1.21844	2.32695	up	-1.24137	-0.311933	1.24137	down	-1.29727	-0.37548	1.29727	down	-1.33383	-0.415573	1.33383	down	Rv0350	dnaK	Chaperone protein dnaK	dnaK, TBFG_00347|dnaK	TBFG_10355[0]|TBMG_00354[0]|JTY_0359[0]|Rv0350[0]|Mb0358[0]|EBMYCG00000068090[0]|MT0365[0]|BCG_0389[0]	molecular chaperone DnaK|chaperone dnaK|putative chaperone protein|Chaperone protein dnaK
BUGS0000000574069	2.87798	1.52506	2.87798	up	2.23604	1.16094	2.23604	up	2.10511	1.0739	2.10511	up	3.52715	1.8185	3.52715	up	2.83229	1.50197	2.83229	up	-1.28709	-0.364114	1.28709	down	-1.36714	-0.45116	1.36714	down	-1.24533	-0.316531	1.24533	down	Rv0351	grpE	Protein grpE	TBFG_10356, TBFG_00348|grpE	TBFG_10356[0]|TBMG_00355[0]|JTY_0360[0]|Rv0351[0]|Mb0359[0]|EBMYCG00000067964[0]|MT0366[0]|BCG_0390[0]	chaperone grpE (hsp-70 cofactor)|chaperone grpE|putative GrpE protein|Protein grpE
BUGS0000000577171	1.98437	0.98868	1.98437	up	1.56734	0.648315	1.56734	up	1.45193	0.537972	1.45193	up	2.27926	1.18857	2.27926	up	1.92837	0.947385	1.92837	up	-1.26608	-0.340364	1.26608	down	-1.36671	-0.450708	1.36671	down	-1.18196	-0.241183	1.18196	down	Rv0352	dnaJ1	Chaperone protein dnaJ 1	TBFG_10357, TBFG_00349|dnaJ1	TBFG_10357[0]|TBMG_00356[0]|JTY_0361[0]|Rv0352[0]|Mb0360[0]|EBMYCG00000067670[0]|MT0367[0]|BCG_0391[0]	chaperone protein dnaJ1|chaperone dnaJ1|putative chaperone protein|Chaperone protein dnaJ 1|Chaperone protein dnaJ
BUGS0000000579390	2.40493	1.26599	2.40493	up	2.05017	1.03574	2.05017	up	1.80729	0.853829	1.80729	up	2.65236	1.40728	2.65236	up	2.41032	1.26923	2.41032	up	-1.17304	-0.230249	1.17304	down	-1.33068	-0.412165	1.33068	down	-1.10042	-0.138052	1.10042	down	Rv0353	hspR	PROBABLE HEAT SHOCK PROTEIN TRANSCRIPTIONAL REPRESSOR HSPR (MERR FAMILY)	TBFG_10358, TBFG_00350|hspR	TBFG_10358[0]|TBMG_00357[0]|JTY_0362[0]|Rv0353[0]|Mb0361[0]|EBMYCG00000068620[0]|MT0368[0]|BCG_0392[0]	heat shock protein transcriptional repressor HspR|merR-family heat shock protein transcriptional repressor hspR|putative heat shock protein transcriptional regulator|PROBABLE HEAT SHOCK PROTEIN TRANSCRIPTIONAL REPRESSOR HSPR (MERR FAMILY)|PROBABLE HEAT SHOCK PROTEIN TRANSCRIPTIONAL REGULATOR HSPR (MERR FAMILY)|Heat shock protein transcriptional repressor HspR|Probable heat shock protein transcrip…
BUGS0000000638237	1.34799	0.43081	1.34799	up	1.41018	0.495877	1.41018	up	1.87063	0.903526	1.87063	up	1.15707	0.210481	1.15707	up	1.83211	0.873507	1.83211	up	1.04613	0.0650663	1.04613	up	1.38772	0.472715	1.38772	up	1.5834	0.663025	1.5834	up	Rv0354c	PPE7	PPE FAMILY PROTEIN	TBFG_10359, TBFG_00351|PPE8|PPE7	TBFG_10359[0]|TBMG_00358[0]|JTY_0363[0]|Rv0354c[0]|Mb0362c[0]|MRA_0363[0]|MT0369[0]|BCG_0393c[0]	PPE family protein|PPE FAMILY PROTEIN
BUGS0000000570431	-2.14958	-1.10405	2.14958	down	-1.85669	-0.892736	1.85669	down	-1.51119	-0.595682	1.51119	down	-2.50653	-1.32569	2.50653	down	-1.42216	-0.508087	1.42216	down	1.15774	0.211317	1.15774	up	1.42244	0.50837	1.42244	up	1.76247	0.817602	1.76247	up	Rv0356c	Rv0356c	Putative uncharacterized protein	TBFG_10361, TBFG_00353	TBFG_10361[0]|TBMG_00360[0]|JTY_0364[0]|Rv0356c[0]|Mb0363c[0]|MRA_0365[0]|MT0372[0]|BCG_0394c[0]	hypothetical protein|Putative uncharacterized protein|Putative uncharacterized protein Mb0363c|Putative uncharacterized protein BCG_0394c
BUGS0000000576056	-1.90326	-0.928475	1.90326	down	-1.60768	-0.684982	1.60768	down	-1.41103	-0.496748	1.41103	down	-2.38361	-1.25315	2.38361	down	-1.58669	-0.666023	1.58669	down	1.18386	0.243494	1.18386	up	1.34885	0.431727	1.34885	up	1.50225	0.587124	1.50225	up	Rv0357c	purA	Adenylosuccinate synthetase	TBFG_10362, TBFG_00354|purA	TBFG_10362[0]|TBMG_00361[0]|JTY_0365[0]|Rv0357c[0]|Mb0364c[0]|EBMYCG00000068381[0]|MT0373[0]|BCG_0395c[0]	adenylosuccinate synthetase|adenylosuccinate synthetase purA|Adenylosuccinate synthetase
BUGS0000000580040	-2.2633	-1.17843	2.2633	down	-1.49127	-0.576546	1.49127	down	1.03367	0.047781	1.03367	up	-3.09371	-1.62934	3.09371	down	1.06519	0.0911126	1.06519	up	1.51769	0.60188	1.51769	up	2.33951	1.22621	2.33951	up	3.2954	1.72045	3.2954	up	Rv0358	Rv0358	Putative uncharacterized protein	TBFG_10363, TBFG_00355	TBFG_10363[0]|TBMG_00362[0]|JTY_0366[0]|Rv0358[0]|Mb0365[1]|MRA_0367[0]|MT0374[0]|BCG_0396[0]	hypothetical protein|Putative uncharacterized protein|Putative uncharacterized protein Mb0365|Putative uncharacterized protein BCG_0396
BUGS0000000569019	-2.90542	-1.53875	2.90542	down	-2.11409	-1.08004	2.11409	down	-1.5568	-0.638586	1.5568	down	-3.37488	-1.75484	3.37488	down	-1.70784	-0.772172	1.70784	down	1.37431	0.45871	1.37431	up	1.86627	0.900161	1.86627	up	1.97611	0.982664	1.97611	up	Rv0359	Rv0359	PROBABLE CONSERVED INTEGRAL MEMBRANE PROTEIN	TBFG_10364, TBFG_00356	TBFG_10364[0]|TBMG_00363[0]|JTY_0367[0]|Rv0359[0]|Mb0366[0]|MRA_0368[0]|BCG_0397[0]	integral membrane protein|hypothetical protein|putative integral membrane protein|PROBABLE CONSERVED INTEGRAL MEMBRANE PROTEIN|Putative conserved integral membrane protein|Probable conserved integral membrane protein
BUGS0000000572033	-2.25528	-1.17331	2.25528	down	-1.97341	-0.980692	1.97341	down	-1.33533	-0.417195	1.33533	down	-3.51142	-1.81206	3.51142	down	-1.30238	-0.381151	1.30238	down	1.14283	0.192616	1.14283	up	1.68893	0.756113	1.68893	up	2.69616	1.4309	2.69616	up	Rv0360c	Rv0360c	Putative uncharacterized protein	TBFG_10365, TBFG_00357	TBFG_10365[0]|TBMG_00364[0]|JTY_0368[0]|Rv0360c[0]|Mb0367c[0]|MRA_0369[0]|MT0376[0]|BCG_0398c[0]	hypothetical protein|Putative uncharacterized protein|Putative uncharacterized protein Mb0367c|Putative uncharacterized protein BCG_0398c
BUGS0000000572725	1.10938	0.149753	1.10938	up	1.11921	0.162476	1.11921	up	1.30903	0.388494	1.30903	up	1.19334	0.255007	1.19334	up	1.29392	0.371746	1.29392	up	1.00886	0.0127234	1.00886	up	1.17996	0.238741	1.17996	up	1.08428	0.116738	1.08428	up	Rv0361	Rv0361	PROBABLE CONSERVED MEMBRANE PROTEIN	TBFG_10366, TBFG_00358	TBFG_10366[0]|TBMG_00365[0]|JTY_0369[0]|Rv0361[0]|Mb0368[0]|MRA_0370[0]|MT0377[0]|BCG_0399[0]	hypothetical protein|PROBABLE CONSERVED MEMBRANE PROTEIN|Putative uncharacterized protein|Probable conserved membrane protein
BUGS0000000576019	-1.22379	-0.291351	1.22379	down	-1.06272	-0.0877619	1.06272	down	1.4372	0.52326	1.4372	up	-1.19181	-0.253149	1.19181	down	1.58028	0.660177	1.58028	up	1.15156	0.203589	1.15156	up	1.75882	0.814611	1.75882	up	1.88338	0.913326	1.88338	up	Rv0362	mgtE	Divalent cation transporter, MgtE family	TBFG_10367, TBFG_00359|mgtE	TBFG_10367[0]|TBMG_00366[0]|JTY_0370[0]|Rv0362[0]|Mb0369[0]|EBMYCG00000065891[0]|MT0378[0]|BCG_0400[0]	Mg2+ transport transmembrane protein mgtE|hypothetical protein|putative Mg2+ transport transmembrane protein|Divalent cation transporter, MgtE family|POSSIBLE Mg2+ TRANSPORT TRANSMEMBRANE PROTEIN MGTE|Mg2+ transport transmembrane protein MgtE|Possible Mg2+ transport transmembrane protein mgtE
BUGS0000000568550	-1.7784	-0.830582	1.7784	down	-1.67103	-0.740735	1.67103	down	-1.65596	-0.727669	1.65596	down	-1.63106	-0.70581	1.63106	down	-1.18111	-0.240141	1.18111	down	1.06426	0.0898471	1.06426	up	1.07394	0.102913	1.07394	up	1.38096	0.465668	1.38096	up	Rv0363c	fba	Fructose-bisphosphate aldolase	TBFG_10368, TBFG_00360|fba	TBFG_10368[0]|TBMG_00367[0]|JTY_0371[0]|Rv0363c[0]|Mb0370c[0]|EBMYCG00000066439[0]|MT0379[0]|BCG_0401c[0]	fructose-bisphosphate aldolase|fructose-bisphosphate aldolase fba|Fructose-bisphosphate aldolase|Fructose-bisphosphate aldolase Fba|Probable fructose-bisphosphate aldolase fba
BUGS0000000573812	-1.90816	-0.932182	1.90816	down	-1.89095	-0.919114	1.89095	down	-1.94663	-0.960976	1.94663	down	-2.77807	-1.47408	2.77807	down	-2.45841	-1.29773	2.45841	down	1.0091	0.0130687	1.0091	up	-1.02016	-0.0287933	1.02016	down	1.13003	0.176358	1.13003	up	Rv0364	Rv0364	Uncharacterized membrane protein Rv0364/MT0380	TBFG_10369, TBFG_00361	TBFG_10369[0]|TBMG_00368[0]|JTY_0372[0]|Rv0364[0]|Mb0371[0]|MRA_0373[0]|MT0380[0]|BCG_0402[0]	transmembrane protein|hypothetical protein|putative transmembrane protein|Uncharacterized membrane protein Rv0364/MT0380|POSSIBLE CONSERVED TRANSMEMBRANE PROTEIN|Putative conserved transmembrane protein|Possible conserved transmembrane protein
BUGS0000000633932	-1.33075	-0.412235	1.33075	down	-1.18178	-0.240957	1.18178	down	-1.1755	-0.233278	1.1755	down	-1.0929	-0.128158	1.0929	down	-1.24247	-0.313215	1.24247	down	1.12606	0.171278	1.12606	up	1.13207	0.178957	1.13207	up	-1.13686	-0.185057	1.13686	down	Rv0365c	Rv0365c	Fructose-bisphosphate aldolase family protein	TBFG_10370, TBFG_00362	TBFG_10370[0]|TBMG_00369[0]|JTY_0373[0]|Rv0365c[0]|Mb0372c[0]|MRA_0374[0]|MT0381[0]|BCG_0403c[0]	hypothetical protein|Fructose-bisphosphate aldolase family protein|Putative uncharacterized protein Mb0372c|Putative uncharacterized protein|Putative uncharacterized protein BCG_0403c
BUGS0000000575237	1.15939	0.213366	1.15939	up	1.31575	0.395887	1.31575	up	1.60005	0.678117	1.60005	up	1.07538	0.10485	1.07538	up	1.5648	0.645977	1.5648	up	1.13487	0.182521	1.13487	up	1.38008	0.464751	1.38008	up	1.45511	0.541127	1.45511	up	Rv0366c	Rv0366c	Putative uncharacterized protein	TBFG_10371, TBFG_00363	TBFG_10371[0]|TBMG_00370[0]|JTY_0374[0]|Rv0366c[0]|Mb0373c[0]|MRA_0375[0]|MT0382[0]|BCG_0404c[0]	hypothetical protein|Putative uncharacterized protein|Putative uncharacterized protein Mb0373c|Putative uncharacterized protein BCG_0404c
BUGS0000000578219	1.07436	0.103479	1.07436	up	1.26975	0.34455	1.26975	up	1.59116	0.670077	1.59116	up	1.06805	0.0949817	1.06805	up	1.48178	0.567331	1.48178	up	1.18187	0.24107	1.18187	up	1.48103	0.566598	1.48103	up	1.38737	0.472349	1.38737	up	Rv0367c	Rv0367c	Putative uncharacterized protein	TBFG_10372, TBFG_00364	TBFG_10372[0]|TBMG_00371[0]|JTY_0375[0]|Rv0367c[0]|Mb0374c[0]|MRA_0376[0]|MT0383[0]|BCG_0405c[0]	hypothetical protein|Putative uncharacterized protein|Putative uncharacterized protein Mb0374c|Putative uncharacterized protein BCG_0405c
BUGS0000000568854	-2.62234	-1.39086	2.62234	down	-1.72261	-0.784593	1.72261	down	1.84107	0.880541	1.84107	up	-3.33739	-1.73872	3.33739	down	1.62647	0.701746	1.62647	up	1.52231	0.606263	1.52231	up	4.8279	2.2714	4.8279	up	5.42818	2.44047	5.42818	up	Rv0368c	Rv0368c	Putative uncharacterized protein	TBFG_10373, TBFG_00365	TBFG_10373[0]|TBMG_00372[0]|JTY_0376[0]|Rv0368c[0]|Mb0375c[0]|MRA_0377[0]|MT0384[0]|BCG_0406c[0]	hypothetical protein|Putative uncharacterized protein|Putative uncharacterized protein Mb0375c|Putative uncharacterized protein BCG_0406c
BUGS0000000635688	-1.52659	-0.610317	1.52659	down	-1.122	-0.166068	1.122	down	1.55721	0.638963	1.55721	up	-1.51988	-0.603958	1.51988	down	1.54076	0.623646	1.54076	up	1.36061	0.444249	1.36061	up	2.37723	1.24928	2.37723	up	2.34178	1.2276	2.34178	up	Rv0369c	Rv0369c	POSSIBLE MEMBRANE OXIDOREDUCTASE	TBFG_10374, TBFG_00366	TBFG_10374[0]|TBMG_00373[0]|JTY_0377[0]|Rv0369c[0]|Mb0376c[0]|MRA_0378[0]|MT0384.1[0]|BCG_0407c[0]	oxidoreductase|membrane oxidoreductase|putative membrane oxidoreductase|POSSIBLE MEMBRANE OXIDOREDUCTASE|Putative membrane oxidoreductase|Putative uncharacterized protein|Possible membrane oxidoreductase
BUGS0000000575040	-1.59152	-0.670402	1.59152	down	-1.11235	-0.153605	1.11235	down	1.57554	0.655842	1.57554	up	-1.76021	-0.815751	1.76021	down	1.47826	0.563899	1.47826	up	1.43077	0.516797	1.43077	up	2.50749	1.32624	2.50749	up	2.60205	1.37965	2.60205	up	Rv0370c	Rv0370c	POSSIBLE OXIDOREDUCTASE	TBFG_10375, TBFG_00367	TBFG_10375[0]|TBMG_00374[0]|JTY_0378[0]|Rv0370c[0]|Mb0377c[0]|MRA_0379[0]|MT0385[0]|BCG_0408c[0]	oxidoreductase|putative oxidoreductase|POSSIBLE OXIDOREDUCTASE|Putative oxidoreductase|Possible oxidoreductase
BUGS0000000569661	-1.93535	-0.952592	1.93535	down	-1.34395	-0.426478	1.34395	down	2.00961	1.00692	2.00961	up	-2.30327	-1.20369	2.30327	down	1.85075	0.888114	1.85075	up	1.44004	0.526114	1.44004	up	3.88929	1.95951	3.88929	up	4.26279	2.0918	4.26279	up	Rv0371c	Rv0371c	Putative uncharacterized protein	TBFG_10376, TBFG_00368	TBFG_10376[0]|TBMG_00375[0]|JTY_0379[0]|Rv0371c[0]|Mb0378c[0]|MRA_0380[0]|MT0386[0]|BCG_0409c[0]	hypothetical protein|Putative uncharacterized protein|Putative uncharacterized protein Mb0378c|Putative uncharacterized protein BCG_0409c
BUGS0000000579464	-2.84395	-1.5079	2.84395	down	-1.89368	-0.921191	1.89368	down	1.27048	0.345376	1.27048	up	-3.14567	-1.65337	3.14567	down	-1.07499	-0.104327	1.07499	down	1.50181	0.586707	1.50181	up	3.61319	1.85327	3.61319	up	2.92623	1.54904	2.92623	up	Rv0373c	Rv0373c	Carbon monoxide dehydrogenase, large subunit, putative	TBFG_10378, TBFG_00370	TBFG_10378[0]|TBMG_00377[0]|JTY_0381[0]|Rv0373c[0]|Mb0380c[0]|MRA_0382[0]|MT0388[0]|BCG_0411c[0]	carbon monoxyde dehydrogenase large subunit|putative carbon monoxide dehydrogenase large chain|Carbon monoxide dehydrogenase, large subunit, putative|PROBABLE CARBON MONOXYDE DEHYDROGENASE (LARGE CHAIN)|Putative carbon monoxide dehydrogenase large subunit|Probable carbon monoxyde dehydrogenase (Large chain)
BUGS0000000575240	-1.66251	-0.733359	1.66251	down	-1.06917	-0.0964971	1.06917	down	1.92078	0.941691	1.92078	up	-2.05146	-1.03665	2.05146	down	1.52266	0.606594	1.52266	up	1.55494	0.636862	1.55494	up	3.1933	1.67505	3.1933	up	3.12368	1.64325	3.12368	up	Rv0374c	Rv0374c	Carbon monoxide dehydrogenase, small subunit, putative	TBFG_10379, TBFG_00371	TBFG_10379[0]|TBMG_00378[0]|JTY_0382[0]|Rv0374c[0]|Mb0381c[0]|MRA_0383[0]|MT0389[0]|BCG_0412c[0]	carbon monoxyde dehydrogenase small subunit|putative carbon monoxide dehydrogenase small chain|Carbon monoxide dehydrogenase, small subunit, putative|PROBABLE CARBON MONOXYDE DEHYDROGENASE (SMALL CHAIN)|Putative carbon monoxide dehydrogenase small subunit|Probable carbon monoxyde dehydrogenase (Small chain)
BUGS0000000569043	-2.02782	-1.01993	2.02782	down	-1.01091	-0.0156531	1.01091	down	1.82683	0.86934	1.82683	up	-2.80295	-1.48695	2.80295	down	1.21055	0.275661	1.21055	up	2.00594	1.00428	2.00594	up	3.70448	1.88927	3.70448	up	3.39311	1.76261	3.39311	up	Rv0375c	Rv0375c	PROBABLE CARBON MONOXYDE DEHYDROGENASE (MEDIUM CHAIN)	TBFG_10380, TBFG_00372	TBFG_10380[0]|TBMG_00379[0]|JTY_0383[0]|Rv0375c[0]|Mb0382c[0]|MRA_0384[0]|MT0390[0]|BCG_0413c[0]	carbon monoxyde dehydrogenase medium subunit|carbon monoxyde dehydrogenase subunit medium|putative carbon monoxide dehydrogenase medium chain|PROBABLE CARBON MONOXYDE DEHYDROGENASE (MEDIUM CHAIN)|Putative carbon monoxide dehydrogenase medium subunit|Carbon monoxide dehydrogenase, medium subunit, putative|Probable carbon monoxyde dehydrogenase (Medium chain)
BUGS0000000570416	-2.04953	-1.03529	2.04953	down	-1.45476	-0.540776	1.45476	down	1.36932	0.453455	1.36932	up	-2.49261	-1.31766	2.49261	down	1.04801	0.0676575	1.04801	up	1.40885	0.494516	1.40885	up	2.80645	1.48875	2.80645	up	2.61229	1.38532	2.61229	up	Rv0376c	Rv0376c	Putative uncharacterized protein	TBFG_10381, TBFG_00373	TBFG_10381[0]|JTY_0384[0]|Rv0376c[0]|Mb0383c[0]|MRA_0385[0]|BCG_0414c[0]	hypothetical protein|Putative uncharacterized protein|Putative uncharacterized protein Mb0383c|Putative uncharacterized protein BCG_0414c
BUGS0000000569395	-1.50521	-0.589964	1.50521	down	-1.12118	-0.165016	1.12118	down	1.47377	0.55951	1.47377	up	-1.80527	-0.852212	1.80527	down	1.16415	0.219276	1.16415	up	1.34252	0.424949	1.34252	up	2.21833	1.14947	2.21833	up	2.1016	1.07149	2.1016	up	Rv0377	Rv0377	Uncharacterized HTH-type transcriptional regulator Rv0377/MT0391	TBFG_10382, TBFG_00374	TBFG_10382[0]|JTY_0385[0]|Rv0377[0]|Mb0384[0]|MRA_0386[0]|MT0391[0]|BCG_0415[0]	LysR family transcriptional regulator|putative transcriptional regulatory protein|Uncharacterized HTH-type transcriptional regulator Rv0377/MT0391|PROBABLE TRANSCRIPTIONAL REGULATORY PROTEIN (PROBABLY LYSR-FAMILY)|LysR-family transcriptional regulator|Probable transcriptional regulatory protein (Probably lysR-family)
BUGS0000000572440	-2.64323	-1.4023	2.64323	down	-2.57886	-1.36673	2.57886	down	-2.59109	-1.37356	2.59109	down	-3.75758	-1.9098	3.75758	down	-2.66786	-1.41568	2.66786	down	1.02496	0.0355692	1.02496	up	1.02012	0.0287447	1.02012	up	1.40846	0.494121	1.40846	up	Rv0379	secE2	POSSIBLE PROTEIN TRANSPORT PROTEIN SECE2	TBFG_10384, TBFG_00376|secE2	TBFG_10384[0]|TBMG_00380[0]|JTY_0387[0]|Rv0379[0]|Mb0386[0]|EBMYCG00000067536[0]|BCG_0417[0]	protein transport protein secE2|preprotein translocase subunit secE2|putative protein transport protein|POSSIBLE PROTEIN TRANSPORT PROTEIN SECE2|Putative uncharacterized protein secE2|Possible protein transport protein secE2
BUGS0000000568689	1.07753	0.107728	1.07753	up	1.24179	0.312421	1.24179	up	1.44425	0.530321	1.44425	up	1.12699	0.172477	1.12699	up	1.72177	0.783891	1.72177	up	1.15244	0.204692	1.15244	up	1.34033	0.422592	1.34033	up	1.52776	0.611414	1.52776	up	Rv0380c	Rv0380c	POSSIBLE RNA METHYLTRANSFERASE (RNA METHYLASE)	TBFG_10385, TBFG_00377	TBFG_10385[0]|TBMG_00381[0]|JTY_0388[0]|Rv0380c[0]|Mb0387c[0]|MRA_0388[0]|MT0393[0]|BCG_0418c[0]	RNA methyltransferase|putative RNA methyltransferase|POSSIBLE RNA METHYLTRANSFERASE (RNA METHYLASE)|Possible rna methyltransferase
BUGS0000000577410	1.47868	0.564305	1.47868	up	1.66044	0.731568	1.66044	up	1.71669	0.779627	1.71669	up	1.27033	0.345203	1.27033	up	1.8519	0.889007	1.8519	up	1.12293	0.167263	1.12293	up	1.16096	0.215322	1.16096	up	1.45781	0.543804	1.45781	up	Rv0381c	Rv0381c	Putative uncharacterized protein	TBFG_10386, TBFG_00378	TBFG_10386[0]|TBMG_00382[0]|JTY_0389[0]|Rv0381c[0]|Mb0388c[0]|MRA_0389[0]|MT0394[0]|BCG_0419c[0]	hypothetical protein|Putative uncharacterized protein|Putative uncharacterized protein Mb0388c|Putative uncharacterized protein BCG_0419c
BUGS0000000575968	1.57732	0.657476	1.57732	up	1.54558	0.628147	1.54558	up	1.45753	0.543527	1.45753	up	1.79444	0.843532	1.79444	up	1.69662	0.762661	1.69662	up	-1.02054	-0.0293293	1.02054	down	-1.08219	-0.113949	1.08219	down	-1.05766	-0.0808706	1.05766	down	Rv0382c	pyrE	Orotate phosphoribosyltransferase	pyrE, TBFG_00379|pyrE	TBFG_10387[0]|TBMG_00383[0]|JTY_0390[0]|Rv0382c[0]|Mb0389c[0]|EBMYCG00000067644[0]|MT0395[0]|BCG_0420c[0]	orotate phosphoribosyltransferase|orotate phosphoribosyltransferase pyrE|Orotate phosphoribosyltransferase
BUGS0000000568357	1.60603	0.683498	1.60603	up	1.56332	0.644618	1.56332	up	1.37774	0.462305	1.37774	up	2.07753	1.05487	2.07753	up	1.61923	0.695308	1.61923	up	-1.02732	-0.0388808	1.02732	down	-1.1657	-0.221194	1.1657	down	-1.28303	-0.359559	1.28303	down	Rv0383c	Rv0383c	POSSIBLE CONSERVED SECRETED PROTEIN	TBFG_10388, TBFG_00380	TBFG_10388[0]|TBMG_00384[0]|JTY_0391[0]|Rv0383c[0]|Mb0390c[0]|MRA_0391[0]|MT0396[0]|BCG_0421c[0]	hypothetical protein|secreted protein|putative secreted protein|POSSIBLE CONSERVED SECRETED PROTEIN|Putative conserved secreted protein|Possible conserved secreted protein
BUGS0000000571821	1.34817	0.430997	1.34817	up	1.62415	0.699688	1.62415	up	2.0948	1.06681	2.0948	up	2.59935	1.37815	2.59935	up	4.50306	2.17091	4.50306	up	1.20471	0.268691	1.20471	up	1.55381	0.635813	1.55381	up	1.73238	0.792756	1.73238	up	Rv0384c	clpB	Chaperone protein clpB	TBFG_10389, TBFG_00381|clpB	TBFG_10389[0]|TBMG_00385[0]|JTY_0392[0]|Rv0384c[0]|Mb0391c[0]|EBMYCG00000065422[0]|MT0397[0]|BCG_0422c[0]	endopeptidase ATP binding protein subunit B clpB|endopeptidase subunit ATP binding protein B clpB|putative endopeptidase ATP binding protein chain b|Chaperone protein clpB|ATP-dependent Clp protease ATP-binding subunit ClpB|Probable endopeptidase ATP binding protein (Chain b) clpB
BUGS0000000636122	-1.26752	-0.342005	1.26752	down	-1.02936	-0.0417433	1.02936	down	1.75113	0.808283	1.75113	up	-1.52377	-0.607647	1.52377	down	1.66695	0.737212	1.66695	up	1.23137	0.300262	1.23137	up	2.21958	1.15029	2.21958	up	2.54005	1.34486	2.54005	up	Rv0385	Rv0385	PROBABLE MONOOXYGENASE	TBFG_10390, TBFG_00382	TBFG_10390[0]|TBMG_00386[0]|JTY_0393[0]|Rv0385[0]|Mb0392[0]|MRA_0393[0]|MT0398[0]|BCG_0423[0]	hypothetical protein|monooxygenase|putative monooxygenase|PROBABLE MONOOXYGENASE|Putative uncharacterized protein|Oxidoreductase, putative|Probable monooxygenase
BUGS0000000571447	-1.07588	-0.105512	1.07588	down	1.21303	0.278616	1.21303	up	2.04153	1.02965	2.04153	up	-1.53821	-0.621254	1.53821	down	1.2389	0.309055	1.2389	up	1.30507	0.384128	1.30507	up	2.19643	1.13516	2.19643	up	1.90568	0.930309	1.90568	up	Rv0386	Rv0386	PROBABLE TRANSCRIPTIONAL REGULATORY PROTEIN (PROBABLY LUXR/UHPA-FAMILY)	TBFG_10391, TBFG_00383	TBFG_10391[0]|TBMG_00387[0]|JTY_0394[0]|Rv0386[0]|Mb0393[0]|MRA_0394[0]|MT0399[0]|BCG_0424[0]	LuxR family transcriptional regulator|transcriptional regulator, luxR/uhpA-family|putative transcriptional regulatory protein|PROBABLE TRANSCRIPTIONAL REGULATORY PROTEIN (PROBABLY LUXR/UHPA-FAMILY)|Transcriptional regulator, LuxR family|Probable transcriptional regulatory protein (Probably luxR/uhpA-family)
BUGS0000000638257	-1.37953	-0.464177	1.37953	down	1.07548	0.104985	1.07548	up	1.19432	0.256188	1.19432	up	-2.39392	-1.25938	2.39392	down	-1.47697	-0.562638	1.47697	down	1.48366	0.569162	1.48366	up	1.6476	0.720365	1.6476	up	1.62084	0.696739	1.62084	up	Rv0387c	Rv0387c	Putative uncharacterized protein	TBFG_10392, TBFG_00384|PPE9	TBFG_10392[0]|TBMG_00388[0]|JTY_0395[0]|Rv0388c[0]|Mb0394c[0]|MRA_0395[0]|MT0400[0]|BCG_0425c[0]	PPE family protein|PPE FAMILY PROTEIN
BUGS0000000638258	-1.17707	-0.235196	1.17707	down	-1.14591	-0.196494	1.14591	down	-1.40194	-0.487423	1.40194	down	-1.39519	-0.480465	1.39519	down	-1.69898	-0.764671	1.69898	down	1.02719	0.038702	1.02719	up	-1.19104	-0.252228	1.19104	down	-1.21774	-0.284206	1.21774	down	Rv0388c	PPE9	PPE FAMILY PROTEIN	PPE9	Rv0388c[0]	PPE FAMILY PROTEIN
BUGS0000000568918	-1.18526	-0.245208	1.18526	down	-1.17666	-0.234703	1.17666	down	-1.14681	-0.197624	1.14681	down	-1.1895	-0.25036	1.1895	down	-1.11873	-0.161859	1.11873	down	1.00731	0.0105052	1.00731	up	1.03353	0.0475841	1.03353	up	1.06326	0.088501	1.06326	up	Rv0389	purT	PROBABLE PHOSPHORIBOSYLGLYCINAMIDE FORMYLTRANSFERASE 2 PURT (GART 2) (GAR TRANSFORMYLASE 2) (5'-PHOSPHORIBOSYLGLYCINAMIDE TRANSFORMYLASE 2) (FORMATE-DEPENDENT GAR TRANSFORMYLASE)	purT, TBFG_00385|purT	TBFG_10393[0]|TBMG_00389[0]|JTY_0396[0]|Rv0389[0]|Mb0395[0]|EBMYCG00000065983[0]|MT0401[0]|BCG_0426[0]	phosphoribosylglycinamide formyltransferase 2|phosphoribosylglycinamide formyltransferase 2 purT|PROBABLE PHOSPHORIBOSYLGLYCINAMIDE FORMYLTRANSFERASE 2 PURT (GART 2) (GAR TRANSFORMYLASE 2) (5'-PHOSPHORIBOSYLGLYCINAMIDE TRANSFORMYLASE 2) (FORMATE-DEPENDENT GAR TRANSFORMYLASE)|5'-phosphoribosylglycinamide transformylase|Probable phosphoribosylglycinamide formyltransferase 2 purT
BUGS0000000578668	-1.67402	-0.743316	1.67402	down	-1.73075	-0.791398	1.73075	down	-1.82638	-0.868988	1.82638	down	-1.88936	-0.917895	1.88936	down	-2.01259	-1.00905	2.01259	down	-1.03389	-0.0480819	1.03389	down	-1.09102	-0.125672	1.09102	down	-1.06522	-0.0911574	1.06522	down	Rv0390	Rv0390	Putative uncharacterized protein	TBFG_10394, TBFG_00386	TBFG_10394[0]|TBMG_00390[0]|JTY_0397[0]|Rv0390[0]|Mb0396[0]|MRA_0397[0]|MT0401.1[0]|BCG_0427[0]	hypothetical protein|Putative uncharacterized protein|Putative uncharacterized protein Mb0396|Putative uncharacterized protein BCG_0427
BUGS0000000576911	-2.15112	-1.10509	2.15112	down	-2.05632	-1.04006	2.05632	down	-1.99826	-0.998743	1.99826	down	-2.25704	-1.17443	2.25704	down	-1.99687	-0.997744	1.99687	down	1.0461	0.0650248	1.0461	up	1.0765	0.106346	1.0765	up	1.13029	0.176691	1.13029	up	Rv0391	metZ	O-succinylhomoserine sulfhydrylase	TBFG_10395, TBFG_00387|metZ	TBFG_10395[0]|TBMG_00391[0]|JTY_0398[0]|Rv0391[0]|Mb0397[0]|EBMYCG00000067432[0]|MT0402[0]|BCG_0428[0]	O-succinylhomoserine sulfhydrylase|O-succinylhomoserine sulfhydrylase metZ|PROBABLE O-SUCCINYLHOMOSERINE SULFHYDRYLASE METZ (OSH SULFHYDRYLASE)|Probable o-succinylhomoserine sulfhydrylase metZ
BUGS0000000578895	-1.25073	-0.322772	1.25073	down	-1.06725	-0.0939021	1.06725	down	1.00776	0.0111513	1.00776	up	-1.18936	-0.250186	1.18936	down	1.05952	0.0834127	1.05952	up	1.17192	0.228869	1.17192	up	1.26044	0.333923	1.26044	up	1.26015	0.333598	1.26015	up	Rv0392c	ndhA	NADH dehydrogenase	TBFG_10396, TBFG_00388|ndhA	TBFG_10396[0]|TBMG_00392[0]|JTY_0399[0]|Rv0392c[0]|Mb0398c[0]|EBMYCG00000067753[0]|MT0403[0]|BCG_0429c[0]	membrane NADH dehydrogenase ndhA|putative membrane NADH dehydrogenase|NADH dehydrogenase|PROBABLE MEMBRANE NADH DEHYDROGENASE NDHA|Membrane NADH dehydrogenase NdhA|Probable membrane nadh dehydrogenase ndhA
BUGS0000000571196	-2.51155	-1.32858	2.51155	down	-1.3013	-0.379948	1.3013	down	1.07155	0.0997038	1.07155	up	-3.30446	-1.72441	3.30446	down	1.15757	0.211102	1.15757	up	1.93004	0.948632	1.93004	up	2.69126	1.42828	2.69126	up	3.82515	1.93551	3.82515	up	Rv0393	Rv0393	CONSERVED 13E12 REPEAT FAMILY PROTEIN	TBFG_10397, TBFG_00389	TBFG_10397[0]|TBMG_00393[0]|JTY_0400[0]|Rv0393[0]|Mb0399[0]|MRA_0400[0]|MT0404[0]|BCG_0430[0]	13E12 repeat-containing protein|13E12 repeat family protein|conserved 13E12 repeat family protein|CONSERVED 13E12 REPEAT FAMILY PROTEIN|Conserved 13E12 repeat family protein
BUGS0000000577147	-1.70056	-0.766006	1.70056	down	-1.30756	-0.386877	1.30756	down	1.00689	0.00990391	1.00689	up	-2.1463	-1.10185	2.1463	down	-1.14996	-0.201588	1.14996	down	1.30056	0.379129	1.30056	up	1.71227	0.77591	1.71227	up	1.86641	0.900263	1.86641	up	Rv0394c	Rv0394c	POSSIBLE SECRETED PROTEIN	TBFG_10398, TBFG_00390	TBFG_10398[0]|TBMG_00394[0]|JTY_0401[0]|Rv0394c[0]|Mb0400c[0]|MRA_0401[0]|MT0404.1[0]|BCG_0431c[0]	hypothetical protein|secreted protein|putative secreted protein|POSSIBLE SECRETED PROTEIN|Putative secreted protein|Possible secreted protein
BUGS0000000577342	-2.0944	-1.06654	2.0944	down	-1.21805	-0.284571	1.21805	down	2.51324	1.32955	2.51324	up	-2.7117	-1.4392	2.7117	down	1.69718	0.763139	1.69718	up	1.71947	0.781965	1.71947	up	5.26372	2.39608	5.26372	up	4.60224	2.20234	4.60224	up	Rv0395	Rv0395	Putative uncharacterized protein	TBFG_10399, TBFG_00391	TBFG_10399[0]|TBMG_00395[0]|JTY_0402[0]|Rv0395[0]|Mb0401[0]|MRA_0401.1[0]|MT0405[0]|BCG_0432[0]	hypothetical protein|Putative uncharacterized protein|Putative uncharacterized protein Mb0401|Putative uncharacterized protein BCG_0432
BUGS0000000572351	-2.35785	-1.23747	2.35785	down	-1.18075	-0.239707	1.18075	down	1.76432	0.819114	1.76432	up	-2.50799	-1.32653	2.50799	down	1.49018	0.575489	1.49018	up	1.9969	0.997765	1.9969	up	4.16	2.05658	4.16	up	3.73736	1.90202	3.73736	up	Rv0396	Rv0396	Putative uncharacterized protein	TBFG_10400, TBFG_00392	TBFG_10400[0]|TBMG_00396[0]|JTY_0403[0]|Rv0396[0]|Mb0402[0]|MRA_0402[0]|MT0406[0]|BCG_0433[0]	hypothetical protein|Putative uncharacterized protein|Putative uncharacterized protein Mb0402|Putative uncharacterized protein BCG_0433
BUGS0000000579070	-1.40734	-0.492971	1.40734	down	-1.30245	-0.381223	1.30245	down	-1.07405	-0.103057	1.07405	down	-1.67672	-0.745643	1.67672	down	-1.01135	-0.0162845	1.01135	down	1.08054	0.111749	1.08054	up	1.31032	0.389914	1.31032	up	1.6579	0.729358	1.6579	up	Rv0398c	Rv0398c	POSSIBLE SECRETED PROTEIN	TBFG_10403, TBFG_00395	TBFG_10403[0]|TBMG_00399[0]|JTY_0405[0]|Rv0398c[0]|Mb0404c[0]|MRA_0404[0]|MT0408[0]|BCG_0435c[0]	hypothetical protein|secreted protein|putative secreted protein|POSSIBLE SECRETED PROTEIN|Putative secreted protein|Possible secreted protein
BUGS0000000578724	-1.81713	-0.861664	1.81713	down	-1.51022	-0.594758	1.51022	down	-1.19978	-0.262774	1.19978	down	-2.47216	-1.30577	2.47216	down	-1.55423	-0.636202	1.55423	down	1.20322	0.266906	1.20322	up	1.51455	0.59889	1.51455	up	1.5906	0.669568	1.5906	up	Rv0399c	lpqK	Lipoprotein, putative	TBFG_10404, TBFG_00396|lpqK	TBFG_10404[0]|TBMG_00400[0]|JTY_0406[0]|Rv0399c[0]|Mb0405c[0]|EBMYCG00000066263[0]|MT0409[0]|BCG_0436c[0]	lipoprotein lpqK|putative lipoprotein|Lipoprotein, putative|POSSIBLE CONSERVED LIPOPROTEIN LPQK|Putative conserved lipoprotein LpqK|Possible conserved lipoprotein lpqK
BUGS0000000579270	-2.40665	-1.26703	2.40665	down	-2.37674	-1.24898	2.37674	down	-2.22603	-1.15448	2.22603	down	-2.42378	-1.27726	2.42378	down	-1.95725	-0.968828	1.95725	down	1.01259	0.0180473	1.01259	up	1.08114	0.112553	1.08114	up	1.23836	0.308428	1.23836	up	Rv0400c	fadE7	ACYL-CoA DEHYDROGENASE FADE7	TBFG_10405, TBFG_00397|fadE7	TBFG_10405[0]|TBMG_00401[0]|JTY_0407[0]|Rv0400c[0]|Mb0406c[0]|EBMYCG00000067815[0]|MT0410[0]|BCG_0437c[0]	acyl-CoA dehydrogenase fadE7|putative acyl-CoA dehydrogenase|ACYL-CoA DEHYDROGENASE FADE7|PROBABLE ACYL-COA DEHYDROGENASE FADE7|Putative glutaryl-CoA dehydrogenase|Glutaryl-CoA dehydrogenase, putative|Probable acyl-CoA dehydrogenase fadE7
BUGS0000000573792	-1.63338	-0.707863	1.63338	down	-1.39201	-0.477166	1.39201	down	-1.15265	-0.204957	1.15265	down	-1.92033	-0.941356	1.92033	down	-1.33944	-0.421628	1.33944	down	1.1734	0.230697	1.1734	up	1.41706	0.502906	1.41706	up	1.43368	0.519727	1.43368	up	Rv0401	Rv0401	PROBABLE CONSERVED TRANSMEMBRANE PROTEIN	TBFG_10406, TBFG_00398	TBFG_10406[0]|TBMG_00402[0]|JTY_0408[0]|Rv0401[0]|Mb0407[0]|MRA_0407[0]|MT0411[0]|BCG_0438[0]	transmembrane protein|hypothetical protein|putative transmembrane protein|PROBABLE CONSERVED TRANSMEMBRANE PROTEIN|Putative conserved transmembrane protein|Probable conserved transmembrane protein
BUGS0000000635112	-1.77463	-0.82752	1.77463	down	-1.5238	-0.60767	1.5238	down	1.05377	0.0755668	1.05377	up	-1.90843	-0.932386	1.90843	down	1.02659	0.0378571	1.02659	up	1.16461	0.21985	1.16461	up	1.87006	0.903087	1.87006	up	1.95917	0.970243	1.95917	up	Rv0402c	mmpL1	Putative membrane protein mmpL1	TBFG_10407, TBFG_00399|mmpL1b|mmpL1	TBFG_10407[0]|TBMG_00403[0]|JTY_0409[0]|Rv0402c[0]|Mb0408c[0]|EBMYCG00000068361[0]|MT0412[0]|BCG_0439c[0]	transmembrane transport protein mmpL1|transmembrane transporter mmpL1|putative transmembrane transport protein|Putative membrane protein mmpL1|PROBABLE CONSERVED TRANSMEMBRANE TRANSPORT PROTEIN MMPL1B|Transmembrane transport protein MmpL1|Probable conserved transmembrane transport protein mmpL1b [second part]
BUGS0000000636716	-1.14445	-0.194656	1.14445	down	1.04992	0.0702825	1.04992	up	1.45868	0.54466	1.45868	up	-1.29592	-0.373981	1.29592	down	1.40213	0.487623	1.40213	up	1.20158	0.264939	1.20158	up	1.66938	0.739316	1.66938	up	1.81706	0.861604	1.81706	up	Rv0403c	mmpS1	Putative membrane protein mmpS1	TBFG_10408, TBFG_00400|mmpS1	TBFG_10408[0]|TBMG_00404[0]|JTY_0411[0]|Rv0403c[0]|Mb0410c[0]|EBMYCG00000068716[0]|MT0415[0]|BCG_0441c[0]	membrane protein mmpS1|hypothetical protein|Putative membrane protein mmpS1|Putative conserved membrane protein MmpS1|Probable conserved membrane protein mmpS1
BUGS0000000576082	-1.44582	-0.531888	1.44582	down	-1.29876	-0.377133	1.29876	down	-1.02192	-0.03128	1.02192	down	-1.30279	-0.381607	1.30279	down	1.13106	0.177672	1.13106	up	1.11323	0.154755	1.11323	up	1.41481	0.500608	1.41481	up	1.47353	0.559279	1.47353	up	Rv0404	fadD30	Acyl-CoA synthase	TBFG_10409, TBFG_00401|fadD30	TBFG_10409[0]|TBMG_00405[0]|JTY_0412[0]|Rv0404[0]|Mb0411[0]|EBMYCG00000067575[0]|MT0417[0]|BCG_0442[0]	acyl-CoA synthetase|fatty-acid-CoA ligase fadD30|Acyl-CoA synthase|PROBABLE FATTY-ACID-COA LIGASE FADD30 (FATTY-ACID-COA SYNTHETASE) (FATTY-ACID-COA SYNTHASE)|Fatty-acid-CoA ligase FadD30|Probable fatty-acid-CoA ligase fadD30
BUGS0000000577239	-3.63014	-1.86003	3.63014	down	-3.40403	-1.76724	3.40403	down	-3.44001	-1.78241	3.44001	down	-3.09049	-1.62784	3.09049	down	-2.89064	-1.53139	2.89064	down	1.06642	0.0927806	1.06642	up	1.05527	0.0776129	1.05527	up	1.06914	0.0964465	1.06914	up	Rv0405	pks6	PROBABLE MEMBRANE BOUND POLYKETIDE SYNTHASE PKS6	TBFG_10410, TBFG_00402|pks6a|pks6	TBFG_10410[0]|TBMG_00406[0]|JTY_0413[0]|Rv0405[0]|Mb0412[0]|EBMYCG00000065943[0]|MT0418[0]|BCG_0443[0]	membrane bound polyketide synthase pks6|putative membrane bound polyketide synthase|PROBABLE MEMBRANE BOUND POLYKETIDE SYNTHASE PKS6|PROBABLE MEMBRANE BOUND POLYKETIDE SYNTHASE PKS6A|Membrane bound polyketide synthase Pks6|Polyketide synthase|Probable membrane bound polyketide synthase pks6a [first part]
BUGS0000000578410	-2.25564	-1.17353	2.25564	down	-1.85052	-0.887934	1.85052	down	-1.41769	-0.503537	1.41769	down	-2.87677	-1.52445	2.87677	down	-1.61174	-0.688623	1.61174	down	1.21892	0.285601	1.21892	up	1.59107	0.669998	1.59107	up	1.78488	0.835825	1.78488	up	Rv0406c	Rv0406c	BETA LACTAMASE LIKE PROTEIN	TBFG_10411, TBFG_00403	TBFG_10411[0]|TBMG_00407[0]|JTY_0415[0]|Rv0406c[0]|Mb0414c[0]|MRA_0412[0]|BCG_0445c[0]	beta lactamase like protein|BETA LACTAMASE LIKE PROTEIN|Beta lactamase like protein
BUGS0000000576880	-1.89789	-0.924399	1.89789	down	-1.95918	-0.970252	1.95918	down	-1.67051	-0.740291	1.67051	down	-2.09008	-1.06356	2.09008	down	-1.9813	-0.986451	1.9813	down	-1.03229	-0.0458536	1.03229	down	1.13611	0.184108	1.13611	up	1.0549	0.0771074	1.0549	up	Rv0407	fgd1	Glucose-6-phosphate dehydrogenase, F420-dependent	TBFG_10412, TBFG_00404|fgd1	TBFG_10412[0]|TBMG_00408[0]|JTY_0416[0]|Rv0407[0]|Mb0415[0]|EBMYCG00000065548[0]|MT0420[0]|BCG_0446[0]	F420-dependent glucose-6-phosphate dehydrogenase fgd1|putative F420-dependent glucose-6-phosphate dehydrogenase|Glucose-6-phosphate dehydrogenase, F420-dependent|PROBABLE F420-DEPENDENT GLUCOSE-6-PHOSPHATE DEHYDROGENASE FGD1|Putative f420-dependent glucose-6-phosphate dehydrogenase Fgd1|Probable f420-dependent glucose-6-phosphate dehydrogenase fgd1
BUGS0000000568325	-1.92803	-0.947131	1.92803	down	-1.89967	-0.925748	1.89967	down	-1.64196	-0.715416	1.64196	down	-1.98297	-0.987659	1.98297	down	-1.5348	-0.618051	1.5348	down	1.01493	0.0213833	1.01493	up	1.17423	0.231715	1.17423	up	1.292	0.369608	1.292	up	Rv0408	pta	Phosphate acetyltransferase	TBFG_10413, TBFG_00405|pta	TBFG_10413[0]|TBMG_00409[0]|JTY_0417[0]|Rv0408[0]|Mb0416[0]|EBMYCG00000066586[0]|MT0421[0]|BCG_0447[0]	phosphate acetyltransferase|phosphate acetyltransferase pta|Phosphate acetyltransferase|PROBABLE PHOSPHATE ACETYLTRANSFERASE PTA (PHOSPHOTRANSACETYLASE)|Probable phosphate acetyltransferase pta
BUGS0000000572274	-3.00008	-1.585	3.00008	down	-3.07605	-1.62108	3.07605	down	-2.96943	-1.57018	2.96943	down	-3.15589	-1.65805	3.15589	down	-2.88462	-1.52838	2.88462	down	-1.02532	-0.0360794	1.02532	down	1.01032	0.0148168	1.01032	up	1.09404	0.129664	1.09404	up	Rv0409	ackA	Acetate kinase	TBFG_10414, TBFG_00406|ackA	TBFG_10414[0]|TBMG_00410[0]|JTY_0418[0]|Rv0409[0]|Mb0417[0]|EBMYCG00000067268[0]|MT0422[0]|BCG_0448[0]	acetate kinase|acetate kinase ackA|Acetate kinase|Acetate/propionate kinase|Probable acetate kinase ackA
BUGS0000000572971	1.04543	0.0640922	1.04543	up	1.06089	0.0852709	1.06089	up	1.1806	0.239519	1.1806	up	1.05202	0.073164	1.05202	up	1.68206	0.750231	1.68206	up	1.01479	0.0211787	1.01479	up	1.1293	0.175426	1.1293	up	1.59889	0.677067	1.59889	up	Rv0410c	pknG	Probable serine/threonine-protein kinase pknG	TBFG_10415, TBFG_00407|pknG	TBFG_10415[0]|TBMG_00411[0]|JTY_0419[0]|Rv0410c[0]|Mb0418c[0]|EBMYCG00000064933[0]|MT0423[0]|BCG_0449c[0]	serine/threonine-protein kinase pknG|serine/threonine-protein kinase|Probable serine/threonine-protein kinase pknG|Serine/threonine protein kinase|Serine/threonine-protein kinase pknG
BUGS0000000569057	1.62231	0.698049	1.62231	up	1.73761	0.797102	1.73761	up	1.83653	0.876979	1.83653	up	1.67302	0.742456	1.67302	up	2.55706	1.35448	2.55706	up	1.07107	0.0990534	1.07107	up	1.13204	0.17893	1.13204	up	1.52841	0.612027	1.52841	up	Rv0411c	glnH	Amino acid ABC transporter, amino acid-binding protein	TBFG_10416, TBFG_00408|glnH	TBFG_10416[0]|TBMG_00412[0]|JTY_0420[0]|Rv0411c[0]|Mb0419c[0]|EBMYCG00000067635[0]|MT0424[0]|BCG_0450c[0]	glutamine-binding lipoprotein glnH|putative glutamine-binding lipoprotein|Amino acid ABC transporter, amino acid-binding protein|PROBABLE GLUTAMINE-BINDING LIPOPROTEIN GLNH (GLNBP)|Amino acid ABC transporter substrate-binding protein|Probable glutamine-binding lipoprotein glnH
BUGS0000000579436	1.67423	0.743494	1.67423	up	1.70321	0.768252	1.70321	up	1.835	0.875781	1.835	up	2.30014	1.20172	2.30014	up	3.24191	1.69684	3.24191	up	1.01731	0.0247588	1.01731	up	1.09603	0.132288	1.09603	up	1.40944	0.495124	1.40944	up	Rv0412c	Rv0412c	POSSIBLE CONSERVED MEMBRANE PROTEIN	TBFG_10417, TBFG_00409	TBFG_10417[0]|TBMG_00413[0]|JTY_0421[0]|Rv0412c[0]|Mb0420c[0]|MRA_0418[0]|MT0425[0]|BCG_0451c[0]	hypothetical protein|POSSIBLE CONSERVED MEMBRANE PROTEIN|Putative conserved membrane protein|Putative uncharacterized protein|Possible conserved membrane protein
BUGS0000000573525	1.02963	0.0421262	1.02963	up	1.12352	0.168027	1.12352	up	1.16126	0.215692	1.16126	up	1.04419	0.062387	1.04419	up	1.46016	0.546127	1.46016	up	1.09119	0.125901	1.09119	up	1.12784	0.173565	1.12784	up	1.39836	0.48374	1.39836	up	Rv0413	mutT3	MutT/nudix family protein	TBFG_10418, TBFG_00410|mutT3	TBFG_10418[0]|TBMG_00414[0]|JTY_0422[0]|Rv0413[0]|Mb0421[0]|EBMYCG00000067668[0]|MT0426[0]|BCG_0452[0]	mutator protein mutT3|putative mutator protein|MutT/nudix family protein|POSSIBLE MUTATOR PROTEIN MUTT3 (7,8-DIHYDRO-8-OXOGUANINE-TRIPHOSPHATASE) (8-OXO-DGTPASE) (DGTP PYROPHOSPHOHYDROLASE)|Putative mutator protein MutT3|Possible mutator protein mutT3 (7,8-DIHYDRO-8-OXOGUANINE-TRIPHOSPHATASE) (8-OXO-DGTPASE) (DGTP PYROPHOSPHOHYDROLASE)
BUGS0000000570344	-1.40137	-0.486841	1.40137	down	-1.06975	-0.09728	1.06975	down	1.20262	0.266181	1.20262	up	-1.446	-0.532068	1.446	down	1.11693	0.159536	1.11693	up	1.30999	0.389561	1.30999	up	1.68532	0.753021	1.68532	up	1.61508	0.691604	1.61508	up	Rv0414c	thiE	Probable thiamine-phosphate pyrophosphorylase	thiE, TBFG_00411|thiE	TBFG_10419[0]|TBMG_00415[0]|JTY_0423[0]|Rv0414c[0]|Mb0422c[0]|EBMYCG00000065289[0]|MT0427[0]|BCG_0453c[0]	thiamine-phosphate pyrophosphorylase|thiamine-phosphate pyrophosphorylase thiE|Probable thiamine-phosphate pyrophosphorylase|Thiamine-phosphate pyrophosphorylase
BUGS0000000576036	-1.0264	-0.0375891	1.0264	down	1.26676	0.341143	1.26676	up	1.52134	0.60534	1.52134	up	-1.03245	-0.0460715	1.03245	down	1.4339	0.519944	1.4339	up	1.3002	0.378732	1.3002	up	1.5615	0.64293	1.5615	up	1.48043	0.566016	1.48043	up	Rv0415	thiO	Amino acid oxidase flavoprotein ThiO, putative	TBFG_10420, TBFG_00412|thiO	TBFG_10420[0]|TBMG_00416[0]|JTY_0424[0]|Rv0415[0]|Mb0423[0]|EBMYCG00000068286[0]|MT0428[0]|BCG_0454[0]	thiamine biosynthesis oxidoreductase thiO|putative thiamine biosynthesis oxidoreductase|Amino acid oxidase flavoprotein ThiO, putative|POSSIBLE THIAMINE BIOSYNTHESIS OXIDOREDUCTASE THIO|Putative amino acid oxidase flavoprotein ThiO|Possible thiamine biosynthesis oxidoreductase thiO
BUGS0000000578467	-1.4381	-0.524161	1.4381	down	1.02118	0.0302334	1.02118	up	1.45566	0.541674	1.45566	up	-1.67552	-0.744606	1.67552	down	-1.14991	-0.201525	1.14991	down	1.46855	0.554394	1.46855	up	2.09338	1.06584	2.09338	up	1.45708	0.543081	1.45708	up	Rv0416	thiS	POSSIBLE PROTEIN THIS	TBFG_10421, TBFG_00413|thiS	TBFG_10421[0]|TBMG_00417[0]|JTY_0425[0]|Rv0416[0]|Mb0424[0]|EBMYCG00000065263[0]|MT0429[0]|BCG_0455[0]	sulfur carrier protein ThiS|hypothetical protein|sulfur carrier protein|POSSIBLE PROTEIN THIS|Sulfur carrier protein ThiS|Possible protein thiS
BUGS0000000574803	-1.60298	-0.680752	1.60298	down	1.01399	0.0200458	1.01399	up	1.52346	0.607354	1.52346	up	-1.55098	-0.633182	1.55098	down	1.27177	0.346835	1.27177	up	1.6254	0.700798	1.6254	up	2.44207	1.28811	2.44207	up	1.97249	0.980017	1.97249	up	Rv0417	thiG	Thiazole biosynthesis protein thiG	thiG, TBFG_00414|thiG	TBFG_10422[0]|TBMG_00418[0]|JTY_0426[0]|Rv0417[0]|Mb0425[0]|EBMYCG00000065991[0]|MT0430[0]|BCG_0456[0]	thiazole synthase|thiamin biosynthesis protein thiG|thiamin synthase|Thiazole biosynthesis protein thiG
BUGS0000000571946	-1.94816	-0.96211	1.94816	down	-2.00667	-1.0048	2.00667	down	-1.92275	-0.943174	1.92275	down	-1.93264	-0.950572	1.93264	down	-1.98512	-0.989226	1.98512	down	-1.03003	-0.0426917	1.03003	down	1.01321	0.0189362	1.01321	up	-1.02716	-0.0386548	1.02716	down	Rv0418	lpqL	PROBABLE LIPOPROTEIN AMINOPEPTIDASE LPQL	TBFG_10423, TBFG_00415|lpqL	TBFG_10423[0]|TBMG_00419[0]|JTY_0427[0]|Rv0418[0]|Mb0426[0]|EBMYCG00000068540[0]|MT0432[0]|BCG_0457[0]	lipoprotein aminopeptidase lpqL|putative lipoprotein aminopeptidase|PROBABLE LIPOPROTEIN AMINOPEPTIDASE LPQL|Putative lipoprotein aminopeptidase LpqL|Hydrolase|Probable lipoprotein aminopeptidase lpqL
BUGS0000000574711	-1.12859	-0.174527	1.12859	down	-1.15117	-0.203095	1.15117	down	-1.15906	-0.212958	1.15906	down	-1.21574	-0.281838	1.21574	down	-1.23114	-0.299992	1.23114	down	-1.02	-0.0285678	1.02	down	-1.027	-0.0384307	1.027	down	-1.01266	-0.0181532	1.01266	down	Rv0419	lpqM	POSSIBLE LIPOPROTEIN PEPTIDASE LPQM	TBFG_10424, TBFG_00416|lpqM	TBFG_10424[0]|TBMG_00420[0]|JTY_0428[0]|Rv0419[0]|Mb0427[0]|EBMYCG00000068679[0]|MT0433[0]|BCG_0458[0]	lipoprotein peptidase lpqM|putative lipoprotein peptidase|POSSIBLE LIPOPROTEIN PEPTIDASE LPQM|Putative lipoprotein peptidase LpqM|Possible lipoprotein peptidase lpqM
BUGS0000000580458	1.6005	0.678518	1.6005	up	1.66257	0.733411	1.66257	up	1.75067	0.80791	1.75067	up	2.13136	1.09177	2.13136	up	2.30777	1.2065	2.30777	up	1.03878	0.0548925	1.03878	up	1.09383	0.129392	1.09383	up	1.08277	0.114723	1.08277	up	Rv0420c	Rv0420c	POSSIBLE TRANSMEMBRANE PROTEIN	TBFG_10425, TBFG_00417	TBFG_10425[0]|TBMG_00421[0]|JTY_0429[0]|Rv0420c[0]|Mb0428c[1]|MRA_0426[0]|MT0434[0]|BCG_0459c[0]	hypothetical protein|putative transmembrane protein|POSSIBLE TRANSMEMBRANE PROTEIN|Putative transmembrane protein|Possible transmembrane protein
BUGS0000000568806	-2.16172	-1.11218	2.16172	down	-2.23079	-1.15756	2.23079	down	-2.02264	-1.01624	2.02264	down	-2.69627	-1.43097	2.69627	down	-3.00262	-1.58622	3.00262	down	-1.03195	-0.0453753	1.03195	down	1.06876	0.0959439	1.06876	up	-1.11362	-0.155257	1.11362	down	Rv0421c	Rv0421c	Putative uncharacterized protein	TBFG_10426, TBFG_00418	TBFG_10426[0]|TBMG_00422[0]|JTY_0430[0]|Rv0421c[0]|Mb0429c[0]|MRA_0427[0]|MT0435[0]|BCG_0460c[0]	hypothetical protein|Putative uncharacterized protein|Putative uncharacterized protein Mb0429c|Putative uncharacterized protein BCG_0460c
BUGS0000000579494	-2.09065	-1.06395	2.09065	down	-2.28695	-1.19343	2.28695	down	-2.22584	-1.15435	2.22584	down	-2.79151	-1.48105	2.79151	down	-3.07649	-1.62128	3.07649	down	-1.0939	-0.129479	1.0939	down	-1.06466	-0.0903983	1.06466	down	-1.10209	-0.140238	1.10209	down	Rv0422c	thiD	Phosphomethylpyrimidine kinase	TBFG_10427, TBFG_00419|thiD	TBFG_10427[0]|TBMG_00423[0]|JTY_0431[0]|Rv0422c[0]|Mb0430c[0]|EBMYCG00000066654[0]|MT0436[0]|BCG_0461c[0]	phosphomethylpyrimidine kinase|phosphomethylpyrimidine kinase thiD|Phosphomethylpyrimidine kinase|Probable phosphomethylpyrimidine kinase thiD
BUGS0000000569986	-1.52495	-0.608762	1.52495	down	-1.89228	-0.920126	1.89228	down	-2.13906	-1.09697	2.13906	down	-2.04298	-1.03067	2.04298	down	-2.7459	-1.45728	2.7459	down	-1.24088	-0.311364	1.24088	down	-1.40271	-0.488212	1.40271	down	-1.34407	-0.426608	1.34407	down	Rv0423c	thiC	Thiamine biosynthesis protein thiC	TBFG_10428, TBFG_00420|thiC	TBFG_10428[0]|TBMG_00424[0]|JTY_0432[0]|Rv0423c[0]|Mb0431c[0]|EBMYCG00000066727[0]|MT0437[0]|BCG_0462c[0]	thiamine biosynthesis protein ThiC|thiamine biosynthesis protein thiC|thiamine biosynthesis protein|Thiamine biosynthesis protein thiC
BUGS0000000572554	-3.41499	-1.77188	3.41499	down	-3.30102	-1.72291	3.30102	down	-3.5673	-1.83483	3.5673	down	-4.24133	-2.08452	4.24133	down	-4.32281	-2.11197	4.32281	down	1.03453	0.0489697	1.03453	up	-1.0446	-0.0629525	1.0446	down	-1.01921	-0.0274529	1.01921	down	Rv0424c	Rv0424c	Putative uncharacterized protein	TBFG_10429, TBFG_00421	TBFG_10429[0]|TBMG_00425[0]|JTY_0433[0]|Rv0424c[0]|Mb0432c[0]|MRA_0429.1[0]|MT0438[0]|BCG_0463c[0]	hypothetical protein|Putative uncharacterized protein|Putative uncharacterized protein Mb0432c|Putative uncharacterized protein BCG_0463c
BUGS0000000575746	-1.30695	-0.386202	1.30695	down	-1.31427	-0.394263	1.31427	down	-1.42856	-0.514564	1.42856	down	-1.88212	-0.91236	1.88212	down	-2.46823	-1.30348	2.46823	down	-1.0056	-0.00806093	1.0056	down	-1.09305	-0.128362	1.09305	down	-1.31141	-0.391119	1.31141	down	Rv0425c	ctpH	POSSIBLE METAL CATION TRANSPORTING P-TYPE ATPASE CTPH	TBFG_10430, TBFG_00422|ctpH	TBFG_10430[0]|TBMG_00426[0]|JTY_0434[0]|Rv0425c[0]|Mb0433c[0]|EBMYCG00000067663[0]|MT0440[0]|BCG_0464c[0]	metal cation transporter P-type ATPase ctpH|metal cation transporting P-type ATPase ctpH|putative metal cation transporting P-type ATPase|POSSIBLE METAL CATION TRANSPORTING P-TYPE ATPASE CTPH|Metal cation transporting P-type ATPase CtpH|Cation-transporting ATPase, E1-E2 family|Possible metal cation transporting P-type atpase ctpH
BUGS0000000636018	-1.00015	-0.000215054	1.00015	down	-1.09471	-0.130546	1.09471	down	-1.2501	-0.322039	1.2501	down	-1.30475	-0.383769	1.30475	down	-1.72781	-0.788943	1.72781	down	-1.09454	-0.130331	1.09454	down	-1.24991	-0.321824	1.24991	down	-1.32425	-0.405174	1.32425	down	Rv0426c	Rv0426c	POSSIBLE TRANSMEMBRANE PROTEIN	TBFG_10431, TBFG_00423	TBFG_10431[0]|TBMG_00427[0]|JTY_0435[0]|Rv0426c[0]|Mb0434c[0]|MRA_0431[0]|MT0441[0]|BCG_0465c[0]	hypothetical protein|putative transmembrane protein|POSSIBLE TRANSMEMBRANE PROTEIN|Putative uncharacterized protein|Possible transmembrane protein
BUGS0000000571377	-2.83391	-1.5028	2.83391	down	-2.54133	-1.34558	2.54133	down	-2.246	-1.16736	2.246	down	-3.24313	-1.69739	3.24313	down	-3.0121	-1.59077	3.0121	down	1.11513	0.157214	1.11513	up	1.26176	0.335441	1.26176	up	1.0767	0.106617	1.0767	up	Rv0427c	xthA	Exodeoxyribonuclease III	TBFG_10432, TBFG_00424|xthA	TBFG_10432[0]|TBMG_00428[0]|JTY_0436[0]|Rv0427c[0]|Mb0435c[0]|EBMYCG00000067958[0]|MT0442[0]|BCG_0466c[0]	exodeoxyribonuclease III protein xthA (exonuclease III)|exodeoxyribonuclease III protein xthA|putative exodeoxyribonuclease III protein|Exodeoxyribonuclease III|PROBABLE EXODEOXYRIBONUCLEASE III PROTEIN XTHA (EXONUCLEASE III) (EXO III) (AP ENDONUCLEASE VI)|Probable exodeoxyribonuclease III protein xthA
BUGS0000000637595	-3.12421	-1.64349	3.12421	down	-2.62832	-1.39414	2.62832	down	-2.20552	-1.14112	2.20552	down	-4.21725	-2.0763	4.21725	down	-3.03339	-1.60093	3.03339	down	1.18867	0.24935	1.18867	up	1.41654	0.502373	1.41654	up	1.39028	0.475372	1.39028	up	Rv0428c	Rv0428c	Putative uncharacterized protein	TBFG_10433, TBFG_00425	TBFG_10433[0]|TBMG_00429[0]|JTY_0437[0]|Rv0428c[0]|Mb0436c[0]|MRA_0433[0]|MT0443[0]|BCG_0467c[0]	hypothetical protein|Putative uncharacterized protein|Putative uncharacterized protein Mb0436c|Putative uncharacterized protein BCG_0467c
BUGS0000000573510	-2.73639	-1.45228	2.73639	down	-2.52857	-1.33832	2.52857	down	-2.04979	-1.03548	2.04979	down	-3.13096	-1.64661	3.13096	down	-2.50287	-1.32359	2.50287	down	1.08219	0.113953	1.08219	up	1.33496	0.416797	1.33496	up	1.25095	0.32302	1.25095	up	Rv0429c	def	Peptide deformylase	def, TBFG_00426|def	TBFG_10434[0]|TBMG_00430[0]|JTY_0438[0]|Rv0429c[0]|Mb0437c[0]|EBMYCG00000065364[0]|MT0444[0]|BCG_0468c[0]	peptide deformylase|polypeptide deformylase def|Peptide deformylase
BUGS0000000569261	-2.92411	-1.548	2.92411	down	-3.14588	-1.65346	3.14588	down	-3.44208	-1.78328	3.44208	down	-4.72165	-2.23929	4.72165	down	-5.82052	-2.54115	5.82052	down	-1.07584	-0.105464	1.07584	down	-1.17713	-0.23528	1.17713	down	-1.23273	-0.301858	1.23273	down	Rv0430	Rv0430	Putative uncharacterized protein	TBFG_10435, TBFG_00427	TBFG_10435[0]|TBMG_00431[0]|JTY_0439[0]|Rv0430[0]|Mb0438[0]|MRA_0435[0]|MT0445[0]|BCG_0469[0]	hypothetical protein|Putative uncharacterized protein|Putative uncharacterized protein Mb0438|Putative uncharacterized protein BCG_0469
BUGS0000000634806	-2.33215	-1.22166	2.33215	down	-2.38083	-1.25147	2.38083	down	-2.22322	-1.15265	2.22322	down	-1.60634	-0.683776	1.60634	down	-1.52795	-0.611602	1.52795	down	-1.02088	-0.0298071	1.02088	down	1.049	0.0690098	1.049	up	1.0513	0.0721741	1.0513	up	Rv0431	AT103	PUTATIVE TUBERCULIN RELATED PEPTIDE	TBFG_10436, TBFG_00428|AT103	TBFG_10436[0]|TBMG_00432[0]|JTY_0440[1]|Rv0431[0]|Mb0439[1]|MRA_0436[0]|MT0446[0]|BCG_0470[1]	tuberculin-like peptide|tuberculin related peptide|putative tuberculin related peptide|PUTATIVE TUBERCULIN RELATED PEPTIDE|Tuberculin related peptide|Putative tuberculin related peptide
BUGS0000000578580	-1.58593	-0.665327	1.58593	down	-1.75321	-0.809997	1.75321	down	-1.71337	-0.776839	1.71337	down	-2.01371	-1.00985	2.01371	down	-1.90225	-0.927703	1.90225	down	-1.10548	-0.14467	1.10548	down	-1.08036	-0.111512	1.08036	down	1.05859	0.0821495	1.05859	up	Rv0432	sodC	Superoxide dismutase [Cu-Zn]	TBFG_10437, TBFG_00429|sodC	TBFG_10437[0]|TBMG_00433[0]|JTY_0441[0]|Rv0432[0]|Mb0440[0]|EBMYCG00000068678[0]|MT0447[0]|BCG_0471[0]	periplasmic superoxide dismutase [Cu-Zn] sodC|putative periplasmic Cu-Zn-superoxide dismutase|Superoxide dismutase [Cu-Zn]
BUGS0000000569554	-1.65932	-0.730593	1.65932	down	-1.67057	-0.740338	1.67057	down	-1.56424	-0.645462	1.56424	down	-1.86898	-0.902254	1.86898	down	-1.93033	-0.948845	1.93033	down	-1.00678	-0.00974464	1.00678	down	1.06078	0.0851316	1.06078	up	-1.03282	-0.0465908	1.03282	down	Rv0433	Rv0433	Carboxylate-amine ligase Rv0433/MT0448	TBFG_10438, TBFG_00430	TBFG_10438[0]|TBMG_00434[0]|JTY_0442[0]|Rv0433[0]|Mb0441[0]|MRA_0438[0]|MT0448[0]|BCG_0472[0]	carboxylate-amine ligase|hypothetical protein|Carboxylate-amine ligase Rv0433/MT0448|Carboxylate-amine ligase Mb0441|Carboxylate-amine ligase MRA_0438|Carboxylate-amine ligase BCG_0472
BUGS0000000575590	-1.72554	-0.787051	1.72554	down	-1.60764	-0.684945	1.60764	down	-1.54885	-0.631197	1.54885	down	-1.69711	-0.763079	1.69711	down	-1.76393	-0.818791	1.76393	down	1.07334	0.102106	1.07334	up	1.11408	0.155855	1.11408	up	-1.03937	-0.0557122	1.03937	down	Rv0434	Rv0434	Putative uncharacterized protein	TBFG_10439, TBFG_00431	TBFG_10439[0]|TBMG_00435[0]|JTY_0443[0]|Rv0434[0]|Mb0442[0]|MRA_0439[0]|MT0449[0]|BCG_0473[0]	hypothetical protein|Putative uncharacterized protein|Putative uncharacterized protein Mb0442|Putative uncharacterized protein BCG_0473
BUGS0000000570742	-1.66564	-0.73608	1.66564	down	-1.70977	-0.773799	1.70977	down	-1.69941	-0.765038	1.69941	down	-1.70801	-0.772319	1.70801	down	-1.48267	-0.568199	1.48267	down	-1.02649	-0.0377193	1.02649	down	-1.02028	-0.0289583	1.02028	down	1.15198	0.20412	1.15198	up	Rv0435c	Rv0435c	Cell division control protein, putative	TBFG_10440, TBFG_00432	TBFG_10440[0]|TBMG_00436[0]|JTY_0444[0]|Rv0435c[0]|Mb0443c[0]|MRA_0440[0]|MT0451[0]|BCG_0474c[0]	ATPase|putative ATPase|Cell division control protein, putative|PUTATIVE CONSERVED ATPASE|Putative cell division control protein|Putative conserved atpase
BUGS0000000579190	1.04056	0.0573602	1.04056	up	1.01443	0.0206733	1.01443	up	1.06308	0.0882463	1.06308	up	-1.0061	-0.00877094	1.0061	down	1.2248	0.292552	1.2248	up	-1.02576	-0.0366869	1.02576	down	1.02164	0.0308862	1.02164	up	1.23227	0.301322	1.23227	up	Rv0436c	pssA	CDP-diacylglycerol--serine O-phosphatidyltransferase	TBFG_10441, TBFG_00433|pssA	TBFG_10441[0]|TBMG_00437[0]|JTY_0445[0]|Rv0436c[0]|Mb0444c[0]|EBMYCG00000066054[0]|MT0452[0]|BCG_0475c[0]	CDP-diacylglycerol-serine o-phosphatidyltransferase pssA|CDP-diacylglycerol-serine O-phosphatidyltransferase pssA|putative CDP-diacylglycerol--serine O-phosphatidyltransferase|CDP-diacylglycerol--serine O-phosphatidyltransferase|Probable cdp-diacylglycerol--serine o-phosphatidyltransferase pssA
BUGS0000000575820	-1.26285	-0.336678	1.26285	down	-1.16474	-0.220012	1.16474	down	-1.05588	-0.0784502	1.05588	down	-1.27236	-0.347505	1.27236	down	1.01327	0.0190258	1.01327	up	1.08423	0.116666	1.08423	up	1.19601	0.258228	1.19601	up	1.28925	0.36653	1.28925	up	Rv0437c	psd	Phosphatidylserine decarboxylase proenzyme	TBFG_10442, TBFG_00434|psd	TBFG_10442[0]|TBMG_00438[0]|JTY_0446[0]|Rv0437c[0]|Mb0445c[0]|EBMYCG00000068641[0]|MT0453[0]|BCG_0476c[0]	phosphatidylserine decarboxylase|phosphatidylserine decarboxylase psd|Phosphatidylserine decarboxylase proenzyme
BUGS0000000577093	1.24309	0.313933	1.24309	up	1.25068	0.322711	1.25068	up	1.18993	0.25088	1.18993	up	1.48161	0.567165	1.48161	up	1.39516	0.480431	1.39516	up	1.0061	0.00877762	1.0061	up	-1.04467	-0.0630536	1.04467	down	-1.06196	-0.0867343	1.06196	down	Rv0438c	moaE2	Molybdopterin-converting factor subunit 2 2	TBFG_10883, TBFG_00870|moaE2	TBFG_10883[0]|TBMG_03124[0]|JTY_0888[0]|Rv0438c[0]|Mb0890[0]|EBMYCG00000067226[0]|MT0889[0]|BCG_0918[0]	molybdenum cofactor biosynthesis protein E2 moaE2|putative molybdenum cofactor biosynthesis protein E2|Molybdopterin-converting factor subunit 2 2|PUTATIVE MOLYBDENUM COFACTOR BIOSYNTHESIS PROTEIN E2 MOAE2 (MOLYBDOPTERIN CONVERTING FACTOR LARGE SUBUNIT) (MOLYBDOPTERIN [MPT] CONVERTING FACTOR, SUBUNIT 2)|Molybdenum cofactor biosynthesis protein E2|Putative molybdenum cofactor biosynthesis protein …
BUGS0000000573153	-1.30817	-0.387551	1.30817	down	-1.11104	-0.151913	1.11104	down	1.47295	0.558713	1.47295	up	-1.63068	-0.705478	1.63068	down	1.32171	0.402402	1.32171	up	1.17743	0.235638	1.17743	up	1.92688	0.946264	1.92688	up	2.15529	1.10788	2.15529	up	Rv0439c	Rv0439c	PROBABLE DEHYDROGENASE/REDUCTASE	TBFG_10444, TBFG_00436	TBFG_10444[0]|TBMG_00440[0]|JTY_0448[0]|Rv0439c[0]|Mb0447c[0]|MRA_0444[0]|MT0455[0]|BCG_0478c[0]	short chain dehydrogenase|dehydrogenase/reductase|PROBABLE DEHYDROGENASE/REDUCTASE|PUTATIVE DEHYDROGENASE/REDUCTASE|Putative dehydrogenase/reductase|Oxidoreductase, short-chain dehydrogenase/reductase family
BUGS0000000577656	1.17542	0.233178	1.17542	up	-1.05736	-0.0804634	1.05736	down	-1.00528	-0.00759745	1.00528	down	1.50327	0.588106	1.50327	up	1.79358	0.842845	1.79358	up	-1.24284	-0.313642	1.24284	down	-1.18163	-0.240776	1.18163	down	1.19312	0.254739	1.19312	up	Rv0440	groL2	60 kDa chaperonin 2	groEL, TBFG_00437|groEL|groL2|groL1	TBFG_10445[0]|TBMG_00441[0]|JTY_0449[0]|Rv0440[0]|Mb0448[0]|EBMYCG00000067249[0]|MT0456[0]|BCG_0479[0]	chaperonin GroEL|60 kDa chaperonin 2 groEL2|chaperonin|60 kDa chaperonin 2|60 kDa chaperonin 1
BUGS0000000575870	1.51781	0.601993	1.51781	up	1.44691	0.532978	1.44691	up	1.65967	0.730896	1.65967	up	1.60524	0.682789	1.60524	up	1.73474	0.794717	1.73474	up	-1.049	-0.069015	1.049	down	1.09346	0.128902	1.09346	up	1.08067	0.111928	1.08067	up	Rv0441c	Rv0441c	Uncharacterized protein Rv0441c/MT0457	TBFG_10446, TBFG_00438	TBFG_10446[0]|TBMG_00442[0]|JTY_0450[0]|Rv0441c[0]|Mb0449c[0]|MRA_0446[0]|MT0457[0]|BCG_0480c[0]	hypothetical protein|Uncharacterized protein Rv0441c/MT0457|Uncharacterized protein Mb0449c|Putative uncharacterized protein|Putative uncharacterized protein BCG_0480c
BUGS0000000638153	1.77191	0.825305	1.77191	up	2.16171	1.11217	2.16171	up	3.1834	1.67057	3.1834	up	1.356	0.439359	1.356	up	1.99231	0.994441	1.99231	up	1.21999	0.28687	1.21999	up	1.79659	0.845263	1.79659	up	1.46925	0.555082	1.46925	up	Rv0442c	ppe10	Uncharacterized PPE family protein PPE10	TBFG_10447, TBFG_00439|PPE10|ppe10	TBFG_10447[1]|TBMG_00443[1]|JTY_0451[1]|Rv0442c[0]|Mb0450c[1]|MRA_0447[1]|MT0458[1]|BCG_0481c[1]	PPE family protein|Uncharacterized PPE family protein PPE10|PPE FAMILY PROTEIN
BUGS0000000636804	-1.58054	-0.660421	1.58054	down	-1.57501	-0.655361	1.57501	down	-1.35246	-0.435586	1.35246	down	-1.55308	-0.635131	1.55308	down	-1.0517	-0.0727224	1.0517	down	1.00351	0.0050602	1.00351	up	1.16864	0.224835	1.16864	up	1.47673	0.562408	1.47673	up	Rv0443	Rv0443	Putative uncharacterized protein	TBFG_10448, TBFG_00440	TBFG_10448[0]|TBMG_00444[0]|JTY_0452[0]|Rv0443[0]|Mb0451[0]|MRA_0448[0]|MT0459[0]|BCG_0482[0]	hypothetical protein|Putative uncharacterized protein|Putative uncharacterized protein Mb0451|Putative uncharacterized protein BCG_0482
BUGS0000000577763	-2.06582	-1.04672	2.06582	down	-1.82807	-0.870317	1.82807	down	-1.49835	-0.583374	1.49835	down	-2.7093	-1.43792	2.7093	down	-2.10202	-1.07177	2.10202	down	1.13006	0.1764	1.13006	up	1.37873	0.463343	1.37873	up	1.2889	0.366146	1.2889	up	Rv0444c	rskA	Anti-sigma-K factor rskA	TBFG_10449, TBFG_00441|rskA	TBFG_10449[0]|TBMG_00445[0]|JTY_0453[0]|Rv0444c[0]|Mb0452c[0]|EBMYCG00000066158[0]|MT0460[0]|BCG_0483c[0]	hypothetical protein|Anti-sigma-K factor rskA|Disfunctional anti-sigma-K factor rskA
BUGS0000000570886	-1.64875	-0.72137	1.64875	down	-1.60182	-0.67971	1.60182	down	-1.51807	-0.602243	1.51807	down	-2.84992	-1.51092	2.84992	down	-3.3625	-1.74953	3.3625	down	1.0293	0.0416598	1.0293	up	1.08608	0.119127	1.08608	up	-1.17985	-0.238609	1.17985	down	Rv0445c	sigK	RNA polymerase sigma factor sigK	TBFG_10450, TBFG_00442|sigK	TBFG_10450[0]|TBMG_00446[0]|JTY_0454[0]|Rv0445c[0]|Mb0453c[0]|EBMYCG00000065952[0]|MT0461[0]|BCG_0484c[0]	RNA polymerase sigma factor SigK|alternative RNA polymerase sigma factor sigK|RNA polymerase sigma factor|RNA polymerase sigma factor sigK
BUGS0000000570916	-2.11131	-1.07814	2.11131	down	-2.03775	-1.02697	2.03775	down	-1.80154	-0.849229	1.80154	down	-6.20394	-2.63319	6.20394	down	-7.44766	-2.89679	7.44766	down	1.0361	0.0511613	1.0361	up	1.17195	0.228906	1.17195	up	-1.20047	-0.263603	1.20047	down	Rv0446c	Rv0446c	POSSIBLE CONSERVED TRANSMEMBRANE PROTEIN	TBFG_10452, TBFG_00443	TBFG_10452[0]|TBMG_00447[0]|JTY_0455[0]|Rv0446c[0]|Mb0454c[0]|MRA_0451[0]|MT0462[0]|BCG_0485c[0]	transmembrane protein|hypothetical protein|putative transmembrane protein|POSSIBLE CONSERVED TRANSMEMBRANE PROTEIN|Putative uncharacterized protein|Possible conserved transmembrane protein
BUGS0000000572075	-2.44316	-1.28875	2.44316	down	-2.08147	-1.0576	2.08147	down	1.58481	0.66431	1.58481	up	-13.4019	-3.74437	13.4019	down	-15.52	-3.95605	15.52	down	1.17377	0.231145	1.17377	up	3.87195	1.95306	3.87195	up	-1.15804	-0.211685	1.15804	down	Rv0447c	ufaA1	PROBABLE CYCLOPROPANE-FATTY-ACYL-PHOSPHOLIPID SYNTHASE UFAA1 (CYCLOPROPANE FATTY ACID SYNTHASE) (CFA SYNTHASE)	TBFG_10453, TBFG_00444|ufaA1|cfa-1	TBFG_10453[0]|TBMG_00448[0]|JTY_0456[0]|Rv0447c[0]|Mb0455c[0]|EBMYCG00000066235[0]|MT0463[0]|BCG_0486c[0]	cyclopropane-fatty-acyl-phospholipid synthase ufaA1|putative cyclopropane-fatty-acyl-phospholipid synthase|PROBABLE CYCLOPROPANE-FATTY-ACYL-PHOSPHOLIPID SYNTHASE UFAA1 (CYCLOPROPANE FATTY ACID SYNTHASE) (CFA SYNTHASE)|PUTATIVE CYCLOPROPANE-FATTY-ACYL-PHOSPHOLIPID SYNTHASE UFAA1 (CYCLOPROPANE FATTY ACID SYNTHASE) (CFA SYNTHASE)|Cyclopropane-fatty-acyl-phospholipid synthase UfaA1|Cyclopropane-fatty…
BUGS0000000636379	-1.66337	-0.734106	1.66337	down	-1.31177	-0.391513	1.31177	down	2.27145	1.18362	2.27145	up	-9.12831	-3.19035	9.12831	down	-9.6685	-3.27329	9.6685	down	1.26803	0.342593	1.26803	up	3.77826	1.91772	3.77826	up	-1.05918	-0.0829444	1.05918	down	Rv0448c	Rv0448c	Putative uncharacterized protein	TBFG_10454, TBFG_00445	TBFG_10454[0]|TBMG_00449[0]|JTY_0457[0]|Rv0448c[0]|Mb0456c[0]|MRA_0453[0]|MT0464[0]|BCG_0487c[0]	hypothetical protein|Putative uncharacterized protein|Putative uncharacterized protein Mb0456c|Putative uncharacterized protein BCG_0487c
BUGS0000000569415	-1.9515	-0.964581	1.9515	down	-1.34467	-0.427247	1.34467	down	1.51763	0.601821	1.51763	up	-11.6887	-3.54704	11.6887	down	-16.6159	-4.0545	16.6159	down	1.45129	0.537334	1.45129	up	2.96165	1.5664	2.96165	up	-1.42154	-0.507455	1.42154	down	Rv0449c	Rv0449c	Putative uncharacterized protein	TBFG_10455, TBFG_00446	TBFG_10455[0]|TBMG_00450[0]|JTY_0458[0]|Rv0449c[0]|Mb0457c[0]|MRA_0454[0]|MT0465[0]|BCG_0488c[0]	hypothetical protein|Putative uncharacterized protein|Putative uncharacterized protein Mb0457c|Putative uncharacterized protein BCG_0488c
BUGS0000000578336	-1.04116	-0.0581927	1.04116	down	1.03152	0.0447707	1.03152	up	-1.02456	-0.0350094	1.02456	down	1.50343	0.588262	1.50343	up	1.9837	0.988192	1.9837	up	1.07398	0.102963	1.07398	up	1.0162	0.0231833	1.0162	up	1.31944	0.39993	1.31944	up	Rv0450c	mmpL4	Putative membrane protein mmpL4	TBFG_10456, TBFG_00447|mmpL4	TBFG_10456[0]|TBMG_00451[0]|JTY_0459[0]|Rv0450c[0]|Mb0458c[0]|EBMYCG00000067997[0]|MT0466[0]|BCG_0489c[0]	transmembrane transport protein mmpL4|transmembrane transporter mmpL4|putative transmembrane transport protein|Putative membrane protein mmpL4|PROBABLE CONSERVED TRANSMEMBRANE TRANSPORT PROTEIN MMPL4|Transmembrane transport protein MmpL4|Probable conserved transmembrane transport protein mmpL4
BUGS0000000577131	1.74714	0.804998	1.74714	up	2.267	1.18079	2.267	up	1.80045	0.848359	1.80045	up	2.80031	1.48559	2.80031	up	2.88263	1.52738	2.88263	up	1.29755	0.375787	1.29755	up	1.03051	0.0433607	1.03051	up	1.0294	0.0417986	1.0294	up	Rv0451c	mmpS4	Putative membrane protein mmpS4	TBFG_10457, TBFG_00448|mmpS4	TBFG_10457[0]|TBMG_00452[0]|JTY_0460[0]|Rv0451c[0]|Mb0459c[0]|EBMYCG00000067881[0]|MT0467[0]|BCG_0490c[0]	membrane protein mmpS4|hypothetical protein|Putative membrane protein mmpS4|Putative conserved membrane protein MmpS4|Probable conserved membrane protein mmpS4
BUGS0000000570982	1.72405	0.785805	1.72405	up	2.03263	1.02335	2.03263	up	2.41125	1.26978	2.41125	up	2.32421	1.21674	2.32421	up	3.56565	1.83417	3.56565	up	1.17898	0.237545	1.17898	up	1.3986	0.483979	1.3986	up	1.53414	0.61743	1.53414	up	Rv0452	Rv0452	POSSIBLE TRANSCRIPTIONAL REGULATORY PROTEIN	TBFG_10458, TBFG_00449	TBFG_10458[0]|TBMG_00453[0]|JTY_0461[0]|Rv0452[0]|Mb0460[0]|MRA_0457[0]|MT0468[0]|BCG_0491[0]	transcriptional regulator|putative transcriptional regulatory protein|POSSIBLE TRANSCRIPTIONAL REGULATORY PROTEIN|Putative transcriptional regulatory protein|Putative uncharacterized protein|Possible transcriptional regulatory protein
BUGS0000000568865	1.06455	0.0902371	1.06455	up	1.81564	0.86048	1.81564	up	2.42133	1.2758	2.42133	up	-1.08657	-0.119782	1.08657	down	2.88222	1.52718	2.88222	up	1.70556	0.770243	1.70556	up	2.27452	1.18556	2.27452	up	3.13173	1.64696	3.13173	up	Rv0453	ppe11	Uncharacterized PPE family protein PPE11	TBFG_10459, TBFG_00450|PPE11|ppe11	TBFG_10459[0]|TBMG_00454[0]|JTY_0462[0]|Rv0453[0]|Mb0461[0]|MRA_0458[0]|MT0469[0]|BCG_0492[0]	PPE family protein|Uncharacterized PPE family protein PPE11|PPE FAMILY PROTEIN
BUGS0000000579215	1.05051	0.0710888	1.05051	up	1.25393	0.326452	1.25393	up	1.63591	0.710091	1.63591	up	-1.07978	-0.110732	1.07978	down	1.73647	0.796155	1.73647	up	1.19364	0.255363	1.19364	up	1.55725	0.639002	1.55725	up	1.875	0.906887	1.875	up	Rv0454	Rv0454	Putative uncharacterized protein		TBMG_00455[0]|JTY_0463[0]|Rv0454[0]|Mb0462[0]|MRA_0459[0]|MT0470[0]|BCG_0493[0]	hypothetical protein|Putative uncharacterized protein|Putative uncharacterized protein Mb0462|Putative uncharacterized protein BCG_0493
BUGS0000000571189	1.15297	0.205355	1.15297	up	1.43744	0.523504	1.43744	up	1.18083	0.239796	1.18083	up	1.29059	0.368028	1.29059	up	1.21587	0.281988	1.21587	up	1.24673	0.318149	1.24673	up	1.02416	0.034441	1.02416	up	-1.06145	-0.08604	1.06145	down	Rv0455c	Rv0455c	Putative uncharacterized protein	TBFG_10461, TBFG_00452	TBFG_10461[0]|TBMG_00456[0]|JTY_0464[0]|Rv0455c[0]|Mb0463c[0]|MRA_0460[0]|MT0471[0]|BCG_0494c[0]	hypothetical protein|Putative uncharacterized protein|Putative uncharacterized protein Mb0463c|Putative uncharacterized protein BCG_0494c
BUGS0000000637856	-1.66097	-0.732024	1.66097	down	-1.14303	-0.192858	1.14303	down	2.09558	1.06735	2.09558	up	-1.79804	-0.846428	1.79804	down	2.22127	1.15139	2.22127	up	1.45313	0.539166	1.45313	up	3.4807	1.79938	3.4807	up	3.99394	1.99781	3.99394	up	Rv0456.1	Rv0456.1	Putative uncharacterized protein		TBFG_10463[0]|TBMG_03986[0]|JTY_0466[0]|Rv0456.1[0]|Mb0465c[0]|MRA_0462[0]|MT0472.1[0]|BCG_0496c[0]	hypothetical protein|toxin|Putative uncharacterized protein|Putative uncharacterized protein Mb0465c|Putative uncharacterized protein BCG_0496c
BUGS0000000574532	-1.79667	-0.845324	1.79667	down	-1.05742	-0.0805516	1.05742	down	1.91255	0.9355	1.91255	up	-2.15425	-1.10718	2.15425	down	1.94064	0.956534	1.94064	up	1.6991	0.764772	1.6991	up	3.43622	1.78082	3.43622	up	4.18062	2.06372	4.18062	up	Rv0456c	echA2	ENOYL-CoA HYDRATASE ECHA2 (ENOYL HYDRASE) (UNSATURATED ACYL-CoA HYDRATASE) (CROTONASE)	TBFG_10462, TBFG_00453|echA2	TBFG_10462[0]|TBMG_00457[0]|JTY_0465[0]|Rv0456c[0]|Mb0464c[0]|EBMYCG00000065789[0]|MT0472[0]|BCG_0495c[0]	enoyl-CoA hydratase|enoyl-CoA hydratase echA2|ENOYL-CoA HYDRATASE ECHA2 (ENOYL HYDRASE) (UNSATURATED ACYL-CoA HYDRATASE) (CROTONASE)|ENOYL-COA HYDRATASE ECHA2 (ENOYL HYDRASE) (UNSATURATED ACYL-COA HYDRATASE) (CROTONASE)|Enoyl-CoA hydratase EchA2|Enoyl-CoA hydratase echA2
BUGS0000000571366	-2.21546	-1.14761	2.21546	down	-1.772	-0.825381	1.772	down	1.09622	0.132535	1.09622	up	-2.4516	-1.29372	2.4516	down	1.17783	0.236128	1.17783	up	1.25026	0.322226	1.25026	up	2.42863	1.28014	2.42863	up	2.88756	1.52985	2.88756	up	Rv0457c	Rv0457c	PROBABLE PEPTIDASE	TBFG_10464, TBFG_00454	TBFG_10464[0]|TBMG_00459[0]|JTY_0467[0]|Rv0457c[0]|Mb0466c[0]|MRA_0463[0]|MT0473[0]|BCG_0497c[0]	peptidase|putative peptidase|PROBABLE PEPTIDASE|Prolyl oligopeptidase family protein|Probable peptidase
BUGS0000000576145	1.21378	0.279508	1.21378	up	1.23426	0.303644	1.23426	up	1.39381	0.479032	1.39381	up	-1.27695	-0.352707	1.27695	down	1.22497	0.29275	1.22497	up	1.01687	0.0241361	1.01687	up	1.14832	0.199523	1.14832	up	1.56424	0.645458	1.56424	up	Rv0458	Rv0458	Probable aldehyde dehydrogenase	TBFG_10465, TBFG_00455	TBFG_10465[0]|TBMG_00460[0]|JTY_0468[0]|Rv0458[0]|Mb0467[0]|MRA_0464[0]|MT0474[0]|BCG_0498[0]	aldehyde dehydrogenase|putative aldehyde dehydrogenase|Probable aldehyde dehydrogenase|Putative aldehyde dehydrogenase
BUGS0000000572042	1.23103	0.29986	1.23103	up	1.21131	0.276574	1.21131	up	1.38561	0.470523	1.38561	up	-1.29458	-0.372483	1.29458	down	1.17679	0.234861	1.17679	up	-1.01627	-0.0232863	1.01627	down	1.12558	0.170663	1.12558	up	1.52345	0.607344	1.52345	up	Rv0459	Rv0459	Putative uncharacterized protein	TBFG_10466, TBFG_00456	TBFG_10466[0]|TBMG_00461[0]|JTY_0469[0]|Rv0459[0]|Mb0468[0]|MRA_0465[0]|MT0475[0]|BCG_0499[0]	hypothetical protein|Putative uncharacterized protein|Putative uncharacterized protein Mb0468|Putative uncharacterized protein BCG_0499
BUGS0000000575633	-1.91601	-0.938104	1.91601	down	-1.79122	-0.84094	1.79122	down	-2.0413	-1.02949	2.0413	down	-1.91977	-0.940933	1.91977	down	-2.15689	-1.10895	2.15689	down	1.06967	0.0971637	1.06967	up	-1.06539	-0.0913858	1.06539	down	-1.12351	-0.168018	1.12351	down	Rv0460	Rv0460	CONSERVED HYDROPHOBIC PROTEIN	TBFG_10467, TBFG_00457	TBFG_10467[0]|TBMG_00462[0]|JTY_0470[0]|Rv0460[0]|Mb0469[0]|MRA_0466[0]|MT0476[0]|BCG_0500[0]	hypothetical protein|hydrophobic protein|conserved hydrophobic protein|CONSERVED HYDROPHOBIC PROTEIN|Putative uncharacterized protein|Conserved hydrophobic protein
BUGS0000000638260	-2.42442	-1.27764	2.42442	down	-2.19414	-1.13365	2.19414	down	-1.11236	-0.153629	1.11236	down	-1.28416	-0.360827	1.28416	down	-1.06634	-0.0926642	1.06634	down	1.10495	0.143987	1.10495	up	2.17952	1.12401	2.17952	up	1.20427	0.268163	1.20427	up	Rv0461	Rv0461	PROBABLE TRANSMEMBRANE PROTEIN	TBFG_10468, TBFG_00458	TBFG_10468[1]|TBMG_00463[1]|JTY_0471[1]|Rv0461[0]|Mb0470[1]|MRA_0467[1]|MT0477[1]|BCG_0501[1]	hypothetical protein|putative transmembrane protein|PROBABLE TRANSMEMBRANE PROTEIN|Putative uncharacterized protein|Probable transmembrane protein
BUGS0000000568895	-1.83241	-0.873745	1.83241	down	-1.85994	-0.895259	1.85994	down	-1.9555	-0.967538	1.9555	down	-1.45232	-0.53836	1.45232	down	-1.40009	-0.485517	1.40009	down	-1.01502	-0.0215135	1.01502	down	-1.06717	-0.0937929	1.06717	down	1.03731	0.0528436	1.03731	up	Rv0462	lpd	Dihydrolipoyl dehydrogenase	TBFG_10469, TBFG_00459|lpd	TBFG_10469[0]|TBMG_00464[0]|JTY_0472[0]|Rv0462[0]|Mb0471[0]|EBMYCG00000066934[0]|MT0478[0]|BCG_0502[0]	dihydrolipoamide dehydrogenase|dihydrolipoamide dehydrogenase lpd|Dihydrolipoyl dehydrogenase
BUGS0000000577469	-1.054	-0.0758729	1.054	down	-1.12184	-0.165864	1.12184	down	-1.0935	-0.128955	1.0935	down	-1.06236	-0.0872693	1.06236	down	-1.13576	-0.183656	1.13576	down	-1.06436	-0.0899906	1.06436	down	-1.03748	-0.053082	1.03748	down	-1.06909	-0.0963869	1.06909	down	Rv0463	Rv0463	PROBABLE CONSERVED MEMBRANE PROTEIN	TBFG_10470, TBFG_00460	TBFG_10470[0]|TBMG_00465[0]|JTY_0473[0]|Rv0463[0]|Mb0472[0]|MRA_0469[0]|MT0479[0]|BCG_0503[0]	hypothetical protein|PROBABLE CONSERVED MEMBRANE PROTEIN|Putative conserved membrane protein|Probable conserved membrane protein
BUGS0000000573188	1.1616	0.216109	1.1616	up	1.09888	0.136039	1.09888	up	1.06015	0.0842619	1.06015	up	-1.53347	-0.616804	1.53347	down	-1.76374	-0.818635	1.76374	down	-1.05707	-0.08007	1.05707	down	-1.0957	-0.131847	1.0957	down	-1.15016	-0.201831	1.15016	down	Rv0464c	Rv0464c	Putative uncharacterized protein	TBFG_10471, TBFG_00461	TBFG_10471[0]|TBMG_00466[0]|JTY_0474[0]|Rv0464c[0]|Mb0473c[0]|MRA_0470[0]|MT0480[0]|BCG_0504c[0]	hypothetical protein|Putative uncharacterized protein|Putative uncharacterized protein Mb0473c|Putative uncharacterized protein BCG_0504c
BUGS0000000577980	1.15445	0.20721	1.15445	up	1.14135	0.190744	1.14135	up	1.13633	0.184376	1.13633	up	-1.27478	-0.350249	1.27478	down	-1.52001	-0.604083	1.52001	down	-1.01148	-0.0164657	1.01148	down	-1.01595	-0.0228343	1.01595	down	-1.19237	-0.253834	1.19237	down	Rv0465c	Rv0465c	Uncharacterized HTH-type transcriptional regulator Rv0465c/MT0481	TBFG_10472, TBFG_00462	TBFG_10472[0]|TBMG_00467[0]|JTY_0475[0]|Rv0465c[0]|Mb0474c[0]|MRA_0471[0]|MT0481[0]|BCG_0505c[0]	transcriptional regulator|putative transcriptional regulatory protein|Uncharacterized HTH-type transcriptional regulator Rv0465c/MT0481|PROBABLE TRANSCRIPTIONAL REGULATORY PROTEIN|Putative transcriptional regulatory protein|Probable transcriptional regulatory protein
BUGS0000000568422	-1.58037	-0.660261	1.58037	down	-1.49819	-0.58322	1.49819	down	-1.28111	-0.357399	1.28111	down	-1.65726	-0.728802	1.65726	down	-1.93597	-0.953056	1.93597	down	1.05485	0.0770412	1.05485	up	1.23359	0.302863	1.23359	up	-1.16817	-0.224254	1.16817	down	Rv0466	Rv0466	Putative uncharacterized protein	TBFG_10473, TBFG_00463	TBFG_10473[0]|TBMG_00468[0]|JTY_0476[0]|Rv0466[0]|Mb0475[0]|MRA_0472[0]|MT0482[0]|BCG_0506[0]	hypothetical protein|Putative uncharacterized protein|Putative uncharacterized protein Mb0475|Putative uncharacterized protein BCG_0506
BUGS0000000574881	2.6777	1.42099	2.6777	up	2.77967	1.47491	2.77967	up	3.19055	1.6738	3.19055	up	2.06011	1.04272	2.06011	up	1.5159	0.600177	1.5159	up	1.03808	0.0539174	1.03808	up	1.19152	0.252809	1.19152	up	-1.359	-0.442541	1.359	down	Rv0467	icl	Isocitrate lyase	TBFG_10474, TBFG_00464|icl	TBFG_10474[0]|TBMG_00469[0]|JTY_0477[0]|Rv0467[0]|Mb0476[0]|EBMYCG00000066858[0]|MT0483[0]|BCG_0507[0]	isocitrate lyase icl|isocitrate lyase|Isocitrate lyase|Isocitrate lyase Icl|Isocitrate lyase icl
BUGS0000000573999	-1.37495	-0.459384	1.37495	down	-1.03905	-0.055265	1.03905	down	-1.09344	-0.128871	1.09344	down	-1.27077	-0.345708	1.27077	down	-1.49064	-0.575931	1.49064	down	1.32328	0.40412	1.32328	up	1.25746	0.330513	1.25746	up	-1.17302	-0.230222	1.17302	down	Rv0468	fadB2	3-hydroxyacyl-CoA dehydrogenase family protein	TBFG_10475, TBFG_00465|fadB2	TBFG_10475[0]|TBMG_00470[0]|JTY_0478[0]|Rv0468[0]|Mb0477[0]|EBMYCG00000065281[0]|MT0484[0]|BCG_0508[0]	3-hydroxybutyryl-CoA dehydrogenase|3-hydroxybutyryl-CoA dehydrogenase fadB2|3-hydroxyacyl-CoA dehydrogenase family protein|PROBABLE 3-HYDROXYBUTYRYL-COA DEHYDROGENASE FADB2 (BETA-HYDROXYBUTYRYL-COA DEHYDROGENASE) (BHBD)|Probable 3-hydroxybutyryl-CoA dehydrogenase fadB2
BUGS0000000578896	-1.74857	-0.806173	1.74857	down	-1.774	-0.827005	1.774	down	-2.00296	-1.00213	2.00296	down	-1.6436	-0.716863	1.6436	down	-2.02022	-1.01452	2.02022	down	-1.01454	-0.0208316	1.01454	down	-1.14549	-0.195959	1.14549	down	-1.22914	-0.297653	1.22914	down	Rv0469	umaA	POSSIBLE MYCOLIC ACID SYNTHASE UMAA	TBFG_10476, TBFG_00466|umaA1|umaA	TBFG_10476[0]|TBMG_00471[0]|JTY_0479[0]|Rv0469[0]|Mb0478[0]|EBMYCG00000067667[0]|MT0485[0]|BCG_0509[0]	mycolic acid synthase umaA|putative mycolic acid synthase|POSSIBLE MYCOLIC ACID SYNTHASE UMAA|POSSIBLE MYCOLIC ACID SYNTHASE UMAA1|Putative mycolic acid synthase UmaA|Possible mycolic acid synthase umaA1
BUGS0000000572518	-1.18235	-0.241661	1.18235	down	-1.03979	-0.0562968	1.03979	down	1.13235	0.179314	1.13235	up	-1.25438	-0.32698	1.25438	down	1.10864	0.14879	1.10864	up	1.1371	0.185364	1.1371	up	1.33883	0.420975	1.33883	up	1.39066	0.47577	1.39066	up	Rv0470.1	Rv0470.1	Putative uncharacterized protein	TBFG_10478, TBFG_00468	TBFG_10478[0]|TBMG_00473[0]|JTY_0481[0]|Rv0470.1[0]|Mb0480c[0]|MRA_0477[0]|MT0487[0]|BCG_0511c[0]	hypothetical protein|Putative uncharacterized protein|Putative uncharacterized protein Mb0480c|Putative uncharacterized protein BCG_0511c
BUGS0000000574056	-1.14023	-0.189327	1.14023	down	-1.19327	-0.254916	1.19327	down	-1.20385	-0.267657	1.20385	down	-1.09192	-0.126861	1.09192	down	-1.05664	-0.0794802	1.05664	down	-1.04651	-0.0655894	1.04651	down	-1.0558	-0.07833	1.0558	down	1.03339	0.0473809	1.03339	up	Rv0470c	cmaC	MYCOLIC ACID SYNTHASE PCAA (CYCLOPROPANE SYNTHASE)	TBFG_10477, TBFG_00467|pcaA|cmaC	TBFG_10477[0]|TBMG_00472[0]|JTY_0480[0]|Rv0470c[0]|Mb0479c[0]|EBMYCG00000066979[0]|MT0486[0]|BCG_0510c[0]	mycolic acid synthase pcaA (cyclopropane synthase)|mycolic acid synthase pcaA|mycolic acid synthase|MYCOLIC ACID SYNTHASE PCAA (CYCLOPROPANE SYNTHASE)|Mycolic acid synthase PcaA|Mycolic acid synthase pcaA
BUGS0000000569903	1.08265	0.114572	1.08265	up	1.11399	0.155735	1.11399	up	1.41351	0.499283	1.41351	up	-1.03032	-0.0430889	1.03032	down	1.23224	0.301284	1.23224	up	1.02894	0.0411639	1.02894	up	1.3056	0.384711	1.3056	up	1.2696	0.344373	1.2696	up	Rv0471c	Rv0471c	Putative uncharacterized protein	TBFG_10479, TBFG_00469	TBFG_10479[0]|TBMG_00474[0]|JTY_0482[0]|Rv0471c[0]|Mb0481c[0]|MRA_0478[0]|MT0488[0]|BCG_0512c[0]	hypothetical protein|Putative uncharacterized protein|Putative uncharacterized protein Mb0481c|Putative uncharacterized protein BCG_0512c
BUGS0000000636967	-1.21586	-0.281978	1.21586	down	-1.29723	-0.37543	1.29723	down	-1.30003	-0.378544	1.30003	down	-1.08362	-0.115854	1.08362	down	-1.16544	-0.220881	1.16544	down	-1.06692	-0.0934515	1.06692	down	-1.06923	-0.0965662	1.06923	down	-1.07551	-0.105026	1.07551	down	Rv0472c	Rv0472c	Uncharacterized HTH-type transcriptional regulator Rv0472c/MT0489	TBFG_10480, TBFG_00470	TBFG_10480[0]|TBMG_00475[0]|JTY_0483[0]|Rv0472c[0]|Mb0482c[0]|MRA_0479[0]|MT0489[0]|BCG_0513c[0]	TetR family transcriptional regulator|transcriptional regulator, tetR-family|putative transcriptional regulatory protein|Uncharacterized HTH-type transcriptional regulator Rv0472c/MT0489|PROBABLE TRANSCRIPTIONAL REGULATORY PROTEIN (POSSIBLY TETR-FAMILY)|TetR-family transcriptional regulator|Probable transcriptional regulatory protein (Possibly tetR-family)
BUGS0000000575527	-1.18266	-0.242039	1.18266	down	-1.26769	-0.342204	1.26769	down	-1.20198	-0.265412	1.20198	down	-1.10652	-0.146028	1.10652	down	-1.16368	-0.21869	1.16368	down	-1.0719	-0.100164	1.0719	down	-1.01633	-0.0233726	1.01633	down	-1.05166	-0.0726624	1.05166	down	Rv0473	Rv0473	POSSIBLE CONSERVED TRANSMEMBRANE PROTEIN	TBFG_10481, TBFG_00471	TBFG_10481[0]|TBMG_00476[0]|JTY_0484[0]|Rv0473[0]|Mb0483[0]|MRA_0480[0]|MT0490[0]|BCG_0514[0]	transmembrane protein|hypothetical protein|putative transmembrane protein|POSSIBLE CONSERVED TRANSMEMBRANE PROTEIN|Putative uncharacterized protein|Possible conserved transmembrane protein
BUGS0000000570155	3.13391	1.64796	3.13391	up	3.49683	1.80605	3.49683	up	2.62663	1.39321	2.62663	up	6.91895	2.79055	6.91895	up	5.48286	2.45493	5.48286	up	1.1158	0.158083	1.1158	up	-1.19313	-0.25475	1.19313	down	-1.26192	-0.335623	1.26192	down	Rv0474	Rv0474	Uncharacterized HTH-type transcriptional regulator Rv0474/MT0491	TBFG_10482, TBFG_00472	TBFG_10482[0]|TBMG_00477[0]|JTY_0485[0]|Rv0474[0]|Mb0484[0]|MRA_0481[0]|MT0491[0]|BCG_0515[0]	transcriptional regulator|putative transcriptional regulatory protein|Uncharacterized HTH-type transcriptional regulator Rv0474/MT0491|PROBABLE TRANSCRIPTIONAL REGULATORY PROTEIN|PbsX family transcriptional regulator|Probable transcriptional regulatory protein
BUGS0000000578046	2.34891	1.23199	2.34891	up	2.17254	1.11938	2.17254	up	2.06485	1.04604	2.06485	up	2.14591	1.10159	2.14591	up	2.08729	1.06163	2.08729	up	-1.08118	-0.11261	1.08118	down	-1.13757	-0.185956	1.13757	down	-1.02809	-0.0399623	1.02809	down	Rv0475	hbhA	Heparin-binding hemagglutinin	TBFG_10483, TBFG_00473|hbhA	TBFG_10483[0]|TBMG_00478[0]|JTY_0486[0]|Rv0475[0]|Mb0485[0]|EBMYCG00000065972[0]|MT0493[0]|BCG_0516[0]	iron-regulated heparin binding hemagglutinin hbhA (adhesin)|iron-regulated heparin binding hemagglutinin hbhA|heparin binding hemagglutinin|Heparin-binding hemagglutinin
BUGS0000000568613	1.08291	0.114912	1.08291	up	1.33998	0.422211	1.33998	up	1.46065	0.546608	1.46065	up	1.15577	0.208859	1.15577	up	1.54424	0.626893	1.54424	up	1.23739	0.307299	1.23739	up	1.34882	0.431697	1.34882	up	1.33611	0.418034	1.33611	up	Rv0476	Rv0476	Uncharacterized protein Rv0476/MT0494.1	TBFG_10484, TBFG_00474	TBFG_10484[0]|TBMG_00479[0]|JTY_0487[0]|Rv0476[0]|Mb0486[0]|MRA_0483[0]|MT0494.1[0]|BCG_0517[0]	transmembrane protein|hypothetical protein|putative transmembrane protein|Uncharacterized protein Rv0476/MT0494.1|Uncharacterized protein Mb0486|Putative conserved transmembrane protein|Possible conserved transmembrane protein
BUGS0000000635636	1.715	0.778207	1.715	up	1.84948	0.88712	1.84948	up	1.74697	0.804858	1.74697	up	1.67616	0.745162	1.67616	up	1.57318	0.65368	1.57318	up	1.07842	0.108913	1.07842	up	1.01865	0.0266514	1.01865	up	-1.06546	-0.0914826	1.06546	down	Rv0477	Rv0477	Uncharacterized protein Rv0477/MT0495	TBFG_10485, TBFG_00475	TBFG_10485[0]|TBMG_00480[0]|JTY_0488[0]|Rv0477[0]|Mb0487[0]|MRA_0484[0]|MT0495[0]|BCG_0518[0]	hypothetical protein|secreted protein|putative secreted protein|Uncharacterized protein Rv0477/MT0495|Uncharacterized protein Mb0487|Putative conserved secreted protein|Possible conserved secreted protein
BUGS0000000579315	2.02038	1.01462	2.02038	up	2.01352	1.00972	2.01352	up	1.91539	0.937635	1.91539	up	1.75237	0.809304	1.75237	up	1.71256	0.776155	1.71256	up	-1.00341	-0.00490522	1.00341	down	-1.05481	-0.0769882	1.05481	down	-1.02324	-0.0331488	1.02324	down	Rv0478	deoC	Deoxyribose-phosphate aldolase	TBFG_10486, TBFG_00476|deoC	TBFG_10486[0]|TBMG_00481[0]|JTY_0489[0]|Rv0478[0]|Mb0488[0]|EBMYCG00000065849[0]|MT0496[0]|BCG_0519[0]	deoxyribose-phosphate aldolase|deoxyribose-phosphate aldolase deoC|Deoxyribose-phosphate aldolase
BUGS0000000579354	-2.64858	-1.40522	2.64858	down	-2.50299	-1.32365	2.50299	down	-2.58457	-1.36992	2.58457	down	-2.44535	-1.29004	2.44535	down	-2.13721	-1.09573	2.13721	down	1.05817	0.0815649	1.05817	up	1.02477	0.0352955	1.02477	up	1.14418	0.194315	1.14418	up	Rv0479c	Rv0479c	Uncharacterized protein Rv0479c/MT0497	TBFG_10487, TBFG_00477	TBFG_10487[0]|TBMG_00482[0]|JTY_0490[0]|Rv0479c[0]|Mb0489c[0]|MRA_0486[0]|MT0497[0]|BCG_0520c[0]	hypothetical protein|Uncharacterized protein Rv0479c/MT0497|Uncharacterized protein Mb0489c|Putative conserved membrane protein|Probable conserved membrane protein
BUGS0000000635800	-2.16359	-1.11343	2.16359	down	-1.56742	-0.648389	1.56742	down	-1.46515	-0.551051	1.46515	down	-2.36684	-1.24296	2.36684	down	-1.48945	-0.574776	1.48945	down	1.38035	0.465037	1.38035	up	1.4767	0.562376	1.4767	up	1.58907	0.668185	1.58907	up	Rv0480c	Rv0480c	UPF0012 hydrolase Rv0480c/MT0498	TBFG_10488, TBFG_00478	TBFG_10488[0]|TBMG_00483[0]|JTY_0491[0]|Rv0480c[0]|Mb0490c[0]|MRA_0487[0]|MT0498[0]|BCG_0521c[0]	amidohydrolase|hypothetical protein|UPF0012 hydrolase Rv0480c/MT0498|Putative uncharacterized protein Mb0490c|Carbon-nitrogen hydrolase family protein|Putative uncharacterized protein BCG_0521c
BUGS0000000580145	-1.51014	-0.594684	1.51014	down	-1.03673	-0.0520415	1.03673	down	-1.13421	-0.181682	1.13421	down	-1.73821	-0.797605	1.73821	down	-1.12353	-0.168036	1.12353	down	1.45664	0.542642	1.45664	up	1.33145	0.413002	1.33145	up	1.5471	0.62957	1.5471	up	Rv0481c	Rv0481c	Uncharacterized protein Rv0481c/MT0499	TBFG_10489, TBFG_00479	TBFG_10489[0]|TBMG_00484[0]|JTY_0492[0]|Rv0481c[0]|Mb0491c[0]|MRA_0488[0]|MT0499[0]|BCG_0522c[0]	hypothetical protein|Uncharacterized protein Rv0481c/MT0499|Uncharacterized protein Mb0491c|Putative uncharacterized protein|Putative uncharacterized protein BCG_0522c
BUGS0000000575875	-2.53164	-1.34007	2.53164	down	-1.90321	-0.928438	1.90321	down	-1.36686	-0.450865	1.36686	down	-2.51255	-1.32916	2.51255	down	-1.01431	-0.0204921	1.01431	down	1.33019	0.411633	1.33019	up	1.85216	0.889205	1.85216	up	2.47712	1.30866	2.47712	up	Rv0482	murB	UDP-N-acetylenolpyruvoylglucosamine reductase	murB, TBFG_00480|murB	TBFG_10490[0]|TBMG_00485[0]|JTY_0493[0]|Rv0482[0]|Mb0492[0]|EBMYCG00000067465[0]|MT0500[0]|BCG_0523[0]	UDP-N-acetylenolpyruvoylglucosamine reductase|UDP-N-acetylenolpyruvoylglucosamine reductase MurB
BUGS0000000573029	-1.41507	-0.500869	1.41507	down	-1.46317	-0.549097	1.46317	down	-1.7438	-0.802234	1.7438	down	-1.03744	-0.0530243	1.03744	down	-1.51473	-0.599056	1.51473	down	-1.03399	-0.0482278	1.03399	down	-1.23231	-0.301365	1.23231	down	-1.46006	-0.546032	1.46006	down	Rv0483	Rv0483	Uncharacterized protein Rv0483/MT0501	TBFG_10491, TBFG_00481|lprQ	TBFG_10491[0]|TBMG_00486[0]|JTY_0494[0]|Rv0483[0]|Mb0493[0]|EBMYCG00000067600[0]|MT0501[0]|BCG_0524[0]	lipoprotein lprQ|putative lipoprotein|Uncharacterized protein Rv0483/MT0501|Uncharacterized protein Mb0493|Putative conserved lipoprotein LprQ|Probable conserved lipoprotein lprQ
BUGS0000000568231	1.09469	0.130522	1.09469	up	1.10622	0.145634	1.10622	up	1.26382	0.337791	1.26382	up	1.16291	0.217741	1.16291	up	1.404	0.489538	1.404	up	1.01053	0.0151114	1.01053	up	1.1545	0.207269	1.1545	up	1.20731	0.271798	1.20731	up	Rv0484c	Rv0484c	Uncharacterized oxidoreductase Rv0484c/MT0502	TBFG_10492, TBFG_00482	TBFG_10492[0]|TBMG_00487[0]|JTY_0495[0]|Rv0484c[0]|Mb0494c[0]|MRA_0491[0]|MT0502[0]|BCG_0525c[0]	short-chain type oxidoreductase|Uncharacterized oxidoreductase Rv0484c/MT0502|PUTATIVE SHORT-CHAIN TYPE OXIDOREDUCTASE|Putative short-chain type dehydrogenase/reductase|Putative short-chain type oxidoreductase
BUGS0000000576125	1.88443	0.91413	1.88443	up	1.69437	0.760746	1.69437	up	1.53644	0.619588	1.53644	up	2.35001	1.23267	2.35001	up	1.82894	0.871006	1.82894	up	-1.11217	-0.153384	1.11217	down	-1.2265	-0.294542	1.2265	down	-1.2849	-0.36166	1.2849	down	Rv0485	Rv0485	Uncharacterized protein Rv0485/MT0503	TBFG_10493, TBFG_00483	TBFG_10493[0]|TBMG_00488[0]|JTY_0496[0]|Rv0485[0]|Mb0495[0]|MRA_0492[0]|MT0503[0]|BCG_0526[0]	transcriptional regulator|putative transcriptional regulatory protein|Uncharacterized protein Rv0485/MT0503|Uncharacterized protein Mb0495|NagC-related protein|Possible transcriptional regulatory protein
BUGS0000000578002	1.57944	0.659409	1.57944	up	1.39124	0.476373	1.39124	up	1.22879	0.297236	1.22879	up	1.74295	0.801534	1.74295	up	1.31368	0.393611	1.31368	up	-1.13527	-0.183037	1.13527	down	-1.28536	-0.362173	1.28536	down	-1.32677	-0.407922	1.32677	down	Rv0486	Rv0486	Uncharacterized glycosyltransferase Rv0486/MT0504	TBFG_10494, TBFG_00484	TBFG_10494[0]|TBMG_00489[0]|JTY_0497[0]|Rv0486[0]|Mb0496[0]|MRA_0493[0]|MT0504[0]|BCG_0527[0]	mannosyltransferase|Uncharacterized glycosyltransferase Rv0486/MT0504|Uncharacterized glycosyltransferase Mb0496|Glycosyl transferase|Mannosyltransferase
BUGS0000000575211	1.53441	0.617681	1.53441	up	1.39123	0.476359	1.39123	up	1.22334	0.290826	1.22334	up	1.39099	0.476112	1.39099	up	1.32801	0.409261	1.32801	up	-1.10291	-0.141321	1.10291	down	-1.25428	-0.326854	1.25428	down	-1.04743	-0.0668511	1.04743	down	Rv0487	Rv0487	Uncharacterized protein Rv0487/MT0505	TBFG_10495, TBFG_00485	TBFG_10495[0]|TBMG_00490[0]|JTY_0498[0]|Rv0487[0]|Mb0497[0]|MRA_0494[0]|MT0505[0]|BCG_0528[0]	hypothetical protein|Uncharacterized protein Rv0487/MT0505|Uncharacterized protein Mb0497|Putative uncharacterized protein|Putative uncharacterized protein BCG_0528
BUGS0000000573814	-1.05806	-0.0814242	1.05806	down	1.39806	0.483425	1.39806	up	2.59955	1.37826	2.59955	up	-1.14392	-0.19398	1.14392	down	3.04258	1.6053	3.04258	up	1.47923	0.564849	1.47923	up	2.75049	1.45969	2.75049	up	3.48045	1.79928	3.48045	up	Rv0488	Rv0488	Putative amino-acid transporter Rv0488/MT0507	TBFG_10496, TBFG_00486	TBFG_10496[0]|TBMG_00491[0]|JTY_0499[0]|Rv0488[0]|Mb0498[0]|MRA_0495[0]|MT0507[0]|BCG_0529[0]	integral membrane protein|hypothetical protein|putative integral membrane protein|Putative amino-acid transporter Rv0488/MT0507|Putative amino-acid transporter Mb0498|Putative integral membrane protein|Probable conserved integral membrane protein
BUGS0000000580402	-1.38147	-0.466201	1.38147	down	-1.2341	-0.303457	1.2341	down	-1.38766	-0.47265	1.38766	down	-1.44784	-0.533905	1.44784	down	-1.31634	-0.39653	1.31634	down	1.11941	0.162744	1.11941	up	-1.00448	-0.00644827	1.00448	down	1.0999	0.137374	1.0999	up	Rv0489	gpmA	2,3-bisphosphoglycerate-dependent phosphoglycerate mutase	TBFG_10497, TBFG_00487|gpm1|gpmA	TBFG_10497[0]|TBMG_00492[0]|JTY_0500[0]|Rv0489[0]|Mb0499[0]|EBMYCG00000067926[0]|MT0508[0]|BCG_0530[0]	phosphoglyceromutase|phosphoglycerate mutase 1 gpm1|putative phosphoglycerate mutase 1|2,3-bisphosphoglycerate-dependent phosphoglycerate mutase
BUGS0000000579449	1.39766	0.483014	1.39766	up	1.28996	0.367327	1.28996	up	1.14503	0.195384	1.14503	up	1.6666	0.73691	1.6666	up	1.19761	0.260162	1.19761	up	-1.08349	-0.115686	1.08349	down	-1.22063	-0.28763	1.22063	down	-1.3916	-0.476748	1.3916	down	Rv0490	senX3	Sensor-like histidine kinase senX3	TBFG_10498, TBFG_00488|senX3	TBFG_10498[0]|TBMG_00493[0]|JTY_0501[0]|Rv0490[0]|Mb0500[0]|EBMYCG00000068011[0]|MT0509[0]|BCG_0531[0]	two component system sensor histidine kinase senX3|putative two component sensor histidine kinase|Sensor-like histidine kinase senX3|Sensor protein
BUGS0000000570703	1.3632	0.447002	1.3632	up	1.32639	0.407501	1.32639	up	1.18454	0.244323	1.18454	up	1.20259	0.266139	1.20259	up	-1.00623	-0.00895643	1.00623	down	-1.02776	-0.0395007	1.02776	down	-1.15083	-0.202679	1.15083	down	-1.21007	-0.275095	1.21007	down	Rv0491	regX3	Sensory transduction protein regX3	TBFG_10499, TBFG_00489|regX3	TBFG_10499[0]|TBMG_00495[0]|JTY_0502[0]|Rv0491[0]|Mb0501[0]|EBMYCG00000065418[0]|MT0510[0]|BCG_0532[0]	two component system sensor transduction protein regX3|two component system sensor protein regX3|two component sensory transduction protein|Sensory transduction protein regX3|Two component sensory transduction protein RegX3|Two component sensory transduction protein regX3 (Probably luxR-family)
BUGS0000000573332	-1.12425	-0.16896	1.12425	down	1.25604	0.328886	1.25604	up	1.73078	0.791422	1.73078	up	-1.21578	-0.281881	1.21578	down	1.55851	0.640164	1.55851	up	1.4121	0.497845	1.4121	up	1.94582	0.960382	1.94582	up	1.8948	0.922046	1.8948	up	Rv0492.1	Rv0492.1	Putative uncharacterized protein	TBFG_10501, TBFG_00491	TBFG_10501[0]|TBMG_00497[0]|JTY_0504[0]|Rv0492.1[0]|Mb0503c[0]|MRA_0499.1[0]|BCG_0534c[0]	hypothetical protein|Putative uncharacterized protein|Putative uncharacterized protein Mb0503c|Putative uncharacterized protein BCG_0534c
BUGS0000000570496	-1.12181	-0.165826	1.12181	down	1.01192	0.0170927	1.01192	up	1.12588	0.171051	1.12588	up	-1.24086	-0.311339	1.24086	down	1.03683	0.0521793	1.03683	up	1.13518	0.182919	1.13518	up	1.26302	0.336877	1.26302	up	1.28656	0.363518	1.28656	up	Rv0492c	Rv0492c	Uncharacterized GMC-type oxidoreductase Rv0492c/MT0511/MT0512	TBFG_10500, TBFG_00490	TBFG_10500[0]|TBMG_00496[0]|JTY_0503[0]|Rv0492c[0]|Mb0502c[0]|MRA_0499[0]|MT0511/MT0512[0]|BCG_0533c[0]	oxidoreductase|oxidoreductase gmc-type|putative oxidoreductase GMC-type|Uncharacterized GMC-type oxidoreductase Rv0492c/MT0511/MT0512|PROBABLE OXIDOREDUCTASE GMC-TYPE|GMC-type oxidoreductase|Probable oxidoreductase gmc-type
BUGS0000000577735	-1.1814	-0.240502	1.1814	down	1.25001	0.321942	1.25001	up	2.09372	1.06607	2.09372	up	-1.36225	-0.445986	1.36225	down	1.88142	0.911824	1.88142	up	1.47677	0.562445	1.47677	up	2.47353	1.30657	2.47353	up	2.56296	1.35781	2.56296	up	Rv0493c	Rv0493c	Uncharacterized protein Rv0493c/MT0513	TBFG_10502, TBFG_00492	TBFG_10502[0]|TBMG_00498[0]|JTY_0505[0]|Rv0493c[0]|Mb0504c[0]|MRA_0500[0]|MT0513[0]|BCG_0535c[0]	hypothetical protein|Uncharacterized protein Rv0493c/MT0513|Putative uncharacterized protein Mb0504c|Putative uncharacterized protein|Putative uncharacterized protein BCG_0535c
BUGS0000000571787	-1.17708	-0.235209	1.17708	down	1.31581	0.395948	1.31581	up	3.53087	1.82002	3.53087	up	-1.43953	-0.525601	1.43953	down	3.30752	1.72575	3.30752	up	1.54881	0.631157	1.54881	up	4.15611	2.05523	4.15611	up	4.76129	2.25135	4.76129	up	Rv0494	Rv0494	Uncharacterized HTH-type transcriptional regulator Rv0494/MT0514	TBFG_10503, TBFG_00493	TBFG_10503[0]|TBMG_00499[0]|JTY_0506[0]|Rv0494[0]|Mb0505[0]|MRA_0501[0]|MT0514[0]|BCG_0536[0]	GntR family transcriptional regulator|transcriptional regulator, gntR-family|putative transcriptional regulatory protein|Uncharacterized HTH-type transcriptional regulator Rv0494/MT0514|Uncharacterized HTH-type transcriptional regulator Mb0505|Probable transcriptional regulatory protein (Probably gntR-family)
BUGS0000000574964	-2.06785	-1.04813	2.06785	down	-2.04867	-1.03469	2.04867	down	-1.8639	-0.898326	1.8639	down	-2.16971	-1.11751	2.16971	down	-1.69404	-0.76047	1.69404	down	1.00936	0.0134435	1.00936	up	1.10942	0.149806	1.10942	up	1.28079	0.357035	1.28079	up	Rv0495c	Rv0495c	Uncharacterized protein Rv0495c/MT0515	TBFG_10504, TBFG_00494	TBFG_10504[0]|TBMG_00500[0]|JTY_0507[0]|Rv0495c[0]|Mb0506c[0]|MRA_0502[0]|MT0515[0]|BCG_0537c[0]	hypothetical protein|Uncharacterized protein Rv0495c/MT0515|Uncharacterized protein Mb0506c|Putative uncharacterized protein|Putative uncharacterized protein BCG_0537c
BUGS0000000636745	-2.07819	-1.05533	2.07819	down	-2.00758	-1.00546	2.00758	down	-1.71426	-0.777582	1.71426	down	-2.30227	-1.20306	2.30227	down	-2.27807	-1.18781	2.27807	down	1.03517	0.0498714	1.03517	up	1.2123	0.277748	1.2123	up	1.01063	0.0152493	1.01063	up	Rv0496	Rv0496	Uncharacterized protein Rv0496/MT0516	TBFG_10505, TBFG_00495	TBFG_10505[0]|TBMG_00501[0]|JTY_0508[0]|Rv0496[0]|Mb0507[0]|MRA_0503[0]|MT0516[0]|BCG_0538[0]	hypothetical protein|Uncharacterized protein Rv0496/MT0516|Uncharacterized protein Mb0507|Putative uncharacterized protein|Putative uncharacterized protein BCG_0538
BUGS0000000573850	-1.72597	-0.787409	1.72597	down	-1.61909	-0.695187	1.61909	down	-1.61129	-0.688216	1.61129	down	-1.56466	-0.645852	1.56466	down	-1.61371	-0.690383	1.61371	down	1.06601	0.0922217	1.06601	up	1.07117	0.0991926	1.07117	up	-1.03135	-0.0445313	1.03135	down	Rv0497	Rv0497	Uncharacterized protein Rv0497/MT0517	TBFG_10506, TBFG_00496	TBFG_10506[0]|TBMG_00502[0]|JTY_0509[0]|Rv0497[0]|Mb0508[0]|MRA_0504[0]|MT0517[0]|BCG_0539[0]	transmembrane protein|hypothetical protein|putative transmembrane protein|Uncharacterized protein Rv0497/MT0517|Uncharacterized protein Mb0508|Putative conserved transmembrane protein|Probable conserved transmembrane protein
BUGS0000000578437	-1.56913	-0.649968	1.56913	down	-1.54731	-0.629761	1.54731	down	-1.45086	-0.536903	1.45086	down	-1.69288	-0.759477	1.69288	down	-1.52279	-0.606714	1.52279	down	1.01411	0.0202069	1.01411	up	1.08152	0.113064	1.08152	up	1.1117	0.152763	1.1117	up	Rv0498	Rv0498	Uncharacterized protein Rv0498/MT0518	TBFG_10507, TBFG_00497	TBFG_10507[0]|TBMG_00503[0]|JTY_0510[0]|Rv0498[0]|Mb0509[0]|MRA_0505[0]|MT0518[0]|BCG_0540[0]	hypothetical protein|Uncharacterized protein Rv0498/MT0518|Uncharacterized protein Mb0509|Putative uncharacterized protein|Putative uncharacterized protein BCG_0540
BUGS0000000578680	-1.85803	-0.893773	1.85803	down	-1.79707	-0.845648	1.79707	down	-1.5296	-0.61315	1.5296	down	-1.7351	-0.795017	1.7351	down	-1.5842	-0.663758	1.5842	down	1.03392	0.0481253	1.03392	up	1.21472	0.280623	1.21472	up	1.09525	0.131259	1.09525	up	Rv0499	Rv0499	Uncharacterized protein Rv0499/MT0519	TBFG_10508, TBFG_00498	TBFG_10508[0]|TBMG_00504[0]|JTY_0511[0]|Rv0499[0]|Mb0510[0]|MRA_0506[0]|MT0519[0]|BCG_0541[0]	hypothetical protein|Uncharacterized protein Rv0499/MT0519|Uncharacterized protein Mb0510|Putative uncharacterized protein|Putative uncharacterized protein BCG_0541
BUGS0000000634796	-1.55996	-0.641505	1.55996	down	-1.61013	-0.687175	1.61013	down	-1.48297	-0.568485	1.48297	down	-1.53411	-0.617406	1.53411	down	-1.24151	-0.312092	1.24151	down	-1.03216	-0.0456696	1.03216	down	1.05192	0.0730205	1.05192	up	1.23569	0.305314	1.23569	up	Rv0500	proC	Pyrroline-5-carboxylate reductase	TBFG_10509, TBFG_00499|proC	TBFG_10509[0]|TBMG_00505[0]|JTY_0512[1]|Rv0500[0]|Mb0511[1]|EBMYCG00000067691[0]|MT0520[0]|BCG_0542[1]	pyrroline-5-carboxylate reductase|pyrroline-5-carboxylate reductase proC|Pyrroline-5-carboxylate reductase
BUGS0000000574756	-1.34508	-0.427694	1.34508	down	-1.46532	-0.551219	1.46532	down	-1.44477	-0.530835	1.44477	down	-1.20359	-0.267344	1.20359	down	-1.20375	-0.267542	1.20375	down	-1.08939	-0.123525	1.08939	down	-1.07411	-0.103141	1.07411	down	-1.00014	-0.000197411	1.00014	down	Rv0500.1	Rv0500.1	Excisionase, putative	TBFG_10510, TBFG_00500	TBFG_10510[0]|TBMG_00506[0]|JTY_0513[0]|Rv0500.1[0]|Mb0512[0]|MRA_0508[0]|MT0521[0]|BCG_0543[0]	hypothetical protein|Excisionase, putative|Putative uncharacterized protein Mb0512|Putative uncharacterized protein|Putative uncharacterized protein BCG_0543
BUGS0000000573989	1.28488	0.361629	1.28488	up	1.19039	0.251434	1.19039	up	1.31141	0.391118	1.31141	up	1.01451	0.0207834	1.01451	up	1.02649	0.0377169	1.02649	up	-1.07937	-0.110195	1.07937	down	1.02065	0.029489	1.02065	up	1.01181	0.0169334	1.01181	up	Rv0501	Rv0501	Uncharacterized protein Rv0501/MT0522	TBFG_10512, TBFG_00501|galE2	TBFG_10512[0]|TBMG_00508[0]|JTY_0514[0]|Rv0501[0]|Mb0513[0]|EBMYCG00000068708[0]|MT0522[0]|BCG_0544[0]	UDP-glucose 4-epimerase galE2|putative UDP-glucose 4-epimerase|Uncharacterized protein Rv0501/MT0522|Uncharacterized protein Mb0513|NAD-dependent epimerase/dehydratase family protein|Possible udp-glucose 4-epimerase galE2
BUGS0000000577008	2.28119	1.18979	2.28119	up	1.99967	0.999763	1.99967	up	1.78617	0.836869	1.78617	up	1.92108	0.941916	1.92108	up	1.50471	0.589486	1.50471	up	-1.14078	-0.190024	1.14078	down	-1.27714	-0.352918	1.27714	down	-1.27671	-0.352431	1.27671	down	Rv0502	Rv0502	Uncharacterized protein Rv0502/MT0523	TBFG_10513, TBFG_00502	TBFG_10513[0]|TBMG_00509[0]|JTY_0515[0]|Rv0502[0]|Mb0514[0]|MRA_0510[0]|MT0523[0]|BCG_0545[0]	hypothetical protein|Uncharacterized protein Rv0502/MT0523|Uncharacterized protein Mb0514|Putative uncharacterized protein|Putative uncharacterized protein BCG_0545
BUGS0000000637373	1.29105	0.368539	1.29105	up	1.25161	0.323791	1.25161	up	1.31769	0.398012	1.31769	up	1.05176	0.0728102	1.05176	up	1.16798	0.224017	1.16798	up	-1.0315	-0.0447488	1.0315	down	1.02064	0.0294728	1.02064	up	1.1105	0.151206	1.1105	up	Rv0503c	cmaA2	Cyclopropane-fatty-acyl-phospholipid synthase 2	TBFG_10514, TBFG_00503|cmaA2	TBFG_10514[0]|TBMG_00510[0]|JTY_0516[0]|Rv0503c[0]|Mb0515c[0]|EBMYCG00000066007[0]|MT0524[0]|BCG_0546c[0]	cyclopropane-fatty-acyl-phospholipid synthase 2 cmaA2|cyclopropane-fatty-acyl-phospholipid synthase 2|Cyclopropane-fatty-acyl-phospholipid synthase 2|Cyclopropane-fatty-acyl-phospholipid synthase 2 cmaA2
BUGS0000000578783	-1.50212	-0.587001	1.50212	down	-1.38163	-0.466368	1.38163	down	-1.34747	-0.430252	1.34747	down	-1.71622	-0.779236	1.71622	down	-1.34251	-0.424932	1.34251	down	1.08721	0.120633	1.08721	up	1.11477	0.15675	1.11477	up	1.27837	0.354304	1.27837	up	Rv0504c	Rv0504c	UPF0336 protein Rv0504c/MT0525.1	TBFG_10515, TBFG_00504	TBFG_10515[0]|TBMG_00511[0]|JTY_0517[0]|Rv0504c[0]|Mb0516c[0]|MRA_0512[0]|MT0525[0]|MT0525.1[0]|BCG_0547c[0]	hypothetical protein|UPF0336 protein Rv0504c/MT0525.1|UPF0336 protein Mb0516c|Putative uncharacterized protein|Putative uncharacterized protein BCG_0547c
BUGS0000000579701	-1.69147	-0.758277	1.69147	down	-1.80375	-0.850996	1.80375	down	-1.90947	-0.933172	1.90947	down	-1.7527	-0.809577	1.7527	down	-1.51546	-0.599752	1.51546	down	-1.06638	-0.0927186	1.06638	down	-1.12888	-0.174895	1.12888	down	1.15655	0.209825	1.15655	up	Rv0505c	Rv0505c	Uncharacterized protein Rv0505c/MT0526	TBFG_10516, TBFG_00505|serB1	TBFG_10516[0]|TBMG_00512[0]|JTY_0518[0]|Rv0505c[0]|Mb0517c[0]|EBMYCG00000064856[0]|MT0526[0]|BCG_0548c[0]	phosphoserine phosphatase serB1|putative phosphoserine phosphatase|Uncharacterized protein Rv0505c/MT0526|Uncharacterized protein Mb0517c|Putative phosphoserine phosphatase SerB1|Possible phosphoserine phosphatase serB1
BUGS0000000569483	-1.92295	-0.943324	1.92295	down	-1.66621	-0.736572	1.66621	down	-1.67403	-0.743321	1.67403	down	-2.58395	-1.36958	2.58395	down	-2.12295	-1.08607	2.12295	down	1.15409	0.206752	1.15409	up	1.1487	0.200003	1.1487	up	1.21715	0.283512	1.21715	up	Rv0506	mmpS2	Putative membrane protein mmpS2	TBFG_10517, TBFG_00506|mmpS2	TBFG_10517[0]|TBMG_00513[0]|JTY_0519[0]|Rv0506[0]|Mb0518[0]|EBMYCG00000066296[0]|MT0527[0]|BCG_0549[0]	membrane protein mmpS2|hypothetical protein|Putative membrane protein mmpS2|Putative conserved membrane protein MmpS2|Probable conserved membrane protein mmpS2
BUGS0000000569644	-1.73826	-0.797645	1.73826	down	-1.70125	-0.766593	1.70125	down	-1.25837	-0.33156	1.25837	down	-2.12332	-1.08632	2.12332	down	-1.33623	-0.418167	1.33623	down	1.02176	0.0310521	1.02176	up	1.38136	0.466085	1.38136	up	1.58904	0.668156	1.58904	up	Rv0507	mmpL2	Putative membrane protein mmpL2	TBFG_10518, TBFG_00507|mmpL2	TBFG_10518[0]|TBMG_00514[0]|JTY_0520[0]|Rv0507[0]|Mb0519[0]|EBMYCG00000068565[0]|MT0528[0]|BCG_0550[0]	transmembrane transport protein mmpL2|transmembrane transporter mmpL2|putative transmembrane transport protein|Putative membrane protein mmpL2|PROBABLE CONSERVED TRANSMEMBRANE TRANSPORT PROTEIN MMPL2|Transmembrane transport protein MmpL2|Probable conserved transmembrane transport protein mmpL2
BUGS0000000637491	-2.83955	-1.50566	2.83955	down	-2.84682	-1.50935	2.84682	down	-2.92345	-1.54767	2.92345	down	-2.81544	-1.49336	2.81544	down	-2.39281	-1.25871	2.39281	down	-1.00256	-0.0036869	1.00256	down	-1.02955	-0.0420074	1.02955	down	1.17662	0.234653	1.17662	up	Rv0508	Rv0508	Uncharacterized protein Rv0508/MT0529	TBFG_10519, TBFG_00508	TBFG_10519[0]|TBMG_00515[0]|JTY_0521[0]|Rv0508[0]|Mb0520[0]|MRA_0515.1[0]|MT0529[0]|BCG_0551[0]	hypothetical protein|Uncharacterized protein Rv0508/MT0529|Uncharacterized protein Mb0520|Putative uncharacterized protein|Putative uncharacterized protein BCG_0551
BUGS0000000637674	-1.42847	-0.514476	1.42847	down	-1.71973	-0.782181	1.71973	down	-1.82456	-0.867547	1.82456	down	-1.38342	-0.468235	1.38342	down	-1.51301	-0.597417	1.51301	down	-1.20389	-0.267705	1.20389	down	-1.27728	-0.353071	1.27728	down	-1.09367	-0.129182	1.09367	down	Rv0509	hemA	Glutamyl-tRNA reductase	hemA, TBFG_00509|hemA	TBFG_10520[0]|TBMG_00516[0]|JTY_0522[0]|Rv0509[0]|Mb0521[0]|EBMYCG00000068318[0]|MT0530[0]|BCG_0552[0]	glutamyl-tRNA reductase|glutamyl-tRNA reductase hemA|putative glutamyl-tRNA reductase|Glutamyl-tRNA reductase
BUGS0000000578778	-1.37886	-0.463476	1.37886	down	-1.68248	-0.750591	1.68248	down	-1.73919	-0.798419	1.73919	down	-1.23586	-0.305518	1.23586	down	-1.56876	-0.649627	1.56876	down	-1.2202	-0.287116	1.2202	down	-1.26133	-0.334944	1.26133	down	-1.26937	-0.344109	1.26937	down	Rv0510	hemC	Porphobilinogen deaminase	hemC, TBFG_00510|hemC	TBFG_10521[0]|TBMG_00517[0]|JTY_0523[0]|Rv0510[0]|Mb0523[0]|EBMYCG00000068843[0]|MT0531[0]|BCG_0553[0]	porphobilinogen deaminase|porphobilinogen deaminase hemC|Porphobilinogen deaminase
BUGS0000000572962	-1.08819	-0.121936	1.08819	down	-1.3429	-0.425351	1.3429	down	-1.41802	-0.503877	1.41802	down	-1.08071	-0.111974	1.08071	down	-1.35942	-0.442993	1.35942	down	-1.23406	-0.303415	1.23406	down	-1.30309	-0.381941	1.30309	down	-1.2579	-0.331019	1.2579	down	Rv0511	hemD	PROBABLE UROPORPHYRIN-III C-METHYLTRANSFERASE HEMD (UROPORPHYRINOGEN III METHYLASE) (UROGEN III METHYLASE) (SUMT) (UROGEN III METHYLASE) (UROM)	TBFG_10522, TBFG_00511|hemD	TBFG_10522[0]|TBMG_00518[0]|JTY_0524[0]|Rv0511[0]|Mb0524[0]|EBMYCG00000067335[0]|MT0532[0]|BCG_0554[0]	uroporphyrin-III C-methyltransferase hemD|putative uroporphyrin-III C-methyltransferase|PROBABLE UROPORPHYRIN-III C-METHYLTRANSFERASE HEMD (UROPORPHYRINOGEN III METHYLASE) (UROGEN III METHYLASE) (SUMT) (UROGEN III METHYLASE) (UROM)|Uroporphyrin-III C-methyltransferase/uroporphyrinogen-III synthase|Probable uroporphyrin-III c-methyltransferase hemD
BUGS0000000637605	-1.18319	-0.242681	1.18319	down	-1.5318	-0.615229	1.5318	down	-1.78729	-0.837772	1.78729	down	-1.18498	-0.244865	1.18498	down	-1.96503	-0.974554	1.96503	down	-1.29464	-0.372548	1.29464	down	-1.51057	-0.595091	1.51057	down	-1.65828	-0.729689	1.65828	down	Rv0512	hemB	Delta-aminolevulinic acid dehydratase	TBFG_10523, TBFG_00512|hemB	TBFG_10523[0]|TBMG_00519[0]|JTY_0525[0]|Rv0512[0]|Mb0525[0]|EBMYCG00000067223[0]|MT0533[0]|BCG_0555[0]	delta-aminolevulinic acid dehydratase|delta-aminolevulinic acid dehydratase hemB|Delta-aminolevulinic acid dehydratase
BUGS0000000577178	-1.763	-0.818031	1.763	down	-2.18428	-1.12716	2.18428	down	-2.41852	-1.27412	2.41852	down	-1.57488	-0.655245	1.57488	down	-2.49983	-1.32183	2.49983	down	-1.23896	-0.30913	1.23896	down	-1.37182	-0.456093	1.37182	down	-1.58731	-0.666584	1.58731	down	Rv0513	Rv0513	POSSIBLE CONSERVED TRANSMEMBRANE PROTEIN	TBFG_10524, TBFG_00513	TBFG_10524[0]|TBMG_00520[0]|JTY_0526[0]|Rv0513[0]|Mb0526[0]|MRA_0520[0]|MT0534[0]|BCG_0556[0]	transmembrane protein|hypothetical protein|putative transmembrane protein|POSSIBLE CONSERVED TRANSMEMBRANE PROTEIN|Putative conserved transmembrane protein|Possible conserved transmembrane protein
BUGS0000000568549	-1.73578	-0.795587	1.73578	down	-2.1674	-1.11597	2.1674	down	-2.44173	-1.28791	2.44173	down	-1.48777	-0.573153	1.48777	down	-2.31711	-1.21233	2.31711	down	-1.24866	-0.32038	1.24866	down	-1.4067	-0.492319	1.4067	down	-1.55744	-0.639173	1.55744	down	Rv0514	Rv0514	POSSIBLE TRANSMEMBRANE PROTEIN	TBFG_10525, TBFG_00514	TBFG_10525[0]|TBMG_00521[0]|JTY_0527[1]|Rv0514[0]|Mb0527[0]|MRA_0521[0]|MT0535[0]|BCG_0557[1]	hypothetical protein|putative transmembrane protein|POSSIBLE TRANSMEMBRANE PROTEIN|Putative transmembrane protein|Possible transmembrane protein
BUGS0000000577867	-2.77714	-1.4736	2.77714	down	-1.76875	-0.822729	1.76875	down	-1.35438	-0.437638	1.35438	down	-4.25799	-2.09017	4.25799	down	-1.77022	-0.823928	1.77022	down	1.57012	0.650871	1.57012	up	2.05048	1.03596	2.05048	up	2.40535	1.26624	2.40535	up	Rv0516c	Rv0516c	Putative uncharacterized protein	TBFG_10527, TBFG_00516	TBFG_10527[0]|TBMG_00523[0]|JTY_0529[0]|Rv0516c[0]|Mb0529c[0]|MRA_0523[0]|MT0537[0]|BCG_0559c[0]	hypothetical protein|Putative uncharacterized protein|Putative uncharacterized protein Mb0529c|Putative uncharacterized protein BCG_0559c
BUGS0000000573656	-1.46562	-0.551511	1.46562	down	-1.25839	-0.331582	1.25839	down	1.05072	0.0713782	1.05072	up	-1.99633	-0.997354	1.99633	down	-1.37598	-0.460461	1.37598	down	1.16468	0.21993	1.16468	up	1.53996	0.622889	1.53996	up	1.45084	0.536893	1.45084	up	Rv0517	Rv0517	POSSIBLE MEMBRANE ACYLTRANSFERASE	TBFG_10528, TBFG_00517	TBFG_10528[0]|TBMG_00524[0]|JTY_0530[0]|Rv0517[0]|Mb0530[0]|MRA_0524[0]|MT0538[0]|BCG_0560[0]	membrane acyltransferase|putative membrane acyltransferase|POSSIBLE MEMBRANE ACYLTRANSFERASE|Putative membrane acyltransferase|Acyltransferase, putative|Possible membrane acyltransferase
BUGS0000000568659	-1.44899	-0.535045	1.44899	down	-1.12603	-0.171241	1.12603	down	1.32555	0.406591	1.32555	up	-1.55337	-0.635398	1.55337	down	1.49098	0.57626	1.49098	up	1.28681	0.363804	1.28681	up	1.9207	0.941636	1.9207	up	2.31604	1.21166	2.31604	up	Rv0518	Rv0518	POSSIBLE EXPORTED PROTEIN	TBFG_10529, TBFG_00518	TBFG_10529[0]|TBMG_00525[0]|JTY_0531[0]|Rv0518[0]|Mb0531[0]|MRA_0525[0]|MT0539[0]|BCG_0561[0]	hypothetical protein|POSSIBLE EXPORTED PROTEIN|Putative exported protein|Possible exported protein
BUGS0000000568660	-1.53034	-0.613849	1.53034	down	-1.14702	-0.19789	1.14702	down	-1.03075	-0.0436888	1.03075	down	-1.41085	-0.496563	1.41085	down	1.27933	0.355388	1.27933	up	1.33418	0.415958	1.33418	up	1.48469	0.57016	1.48469	up	1.80494	0.851951	1.80494	up	Rv0518	Rv0518	POSSIBLE EXPORTED PROTEIN	TBFG_10529, TBFG_00518	TBFG_10529[0]|TBMG_00525[0]|JTY_0531[0]|Rv0518[0]|Mb0531[0]|MRA_0525[0]|MT0539[0]|BCG_0561[0]	hypothetical protein|POSSIBLE EXPORTED PROTEIN|Putative exported protein|Possible exported protein
BUGS0000000579049	-2.09009	-1.06357	2.09009	down	-1.17196	-0.228921	1.17196	down	1.61182	0.688695	1.61182	up	-2.63738	-1.39911	2.63738	down	-1.08983	-0.124097	1.08983	down	1.78342	0.834646	1.78342	up	3.36886	1.75226	3.36886	up	2.42	1.27501	2.42	up	Rv0519c	Rv0519c	POSSIBLE CONSERVED MEMBRANE PROTEIN	TBFG_10530, TBFG_00519	TBFG_10530[0]|TBMG_00526[0]|JTY_0532[0]|Rv0519c[0]|Mb0532c[0]|MRA_0526[0]|MT0541[0]|BCG_0562c[0]	hypothetical protein|POSSIBLE CONSERVED MEMBRANE PROTEIN|Putative conserved membrane protein|Possible conserved membrane protein
BUGS0000000570667	1.10828	0.148323	1.10828	up	1.49599	0.581104	1.49599	up	3.18516	1.67136	3.18516	up	-1.01388	-0.0198855	1.01388	down	4.13172	2.04674	4.13172	up	1.34983	0.432781	1.34983	up	2.87396	1.52304	2.87396	up	4.18907	2.06663	4.18907	up	Rv0520	Rv0520	Methyltransferase-related protein	TBFG_10531, TBFG_00520	TBFG_10531[0]|TBMG_00527[0]|JTY_0533[0]|Rv0520[0]|Mb0533[0]|MRA_0527[0]|MT0542[0]|BCG_0563[0]	methyltransferase|methyltransferase/methylase|putative methyltransferase/methylase|Methyltransferase-related protein|POSSIBLE METHYLTRANSFERASE/METHYLASE|Putative methyltransferase/methylase|Possible methyltransferase/methylase
BUGS0000000576143	-1.43623	-0.522292	1.43623	down	-1.06535	-0.0913286	1.06535	down	3.42014	1.77405	3.42014	up	-1.63122	-0.705955	1.63122	down	3.78242	1.91931	3.78242	up	1.34813	0.430963	1.34813	up	4.91212	2.29635	4.91212	up	6.16997	2.62526	6.16997	up	Rv0521	Rv0521	POSSIBLE METHYLTRANSFERASE/METHYLASE	TBFG_10532, TBFG_00521	TBFG_10532[0]|TBMG_00528[0]|JTY_0534[0]|Rv0521[0]|Mb0534[0]|MRA_0528[0]|MT0543[0]|BCG_0564[0]	methyltransferase|methyltransferase/methylase|putative methyltransferase/methylase|POSSIBLE METHYLTRANSFERASE/METHYLASE|Putative uncharacterized protein|Possible methyltransferase/methylase
BUGS0000000578195	-1.30738	-0.38668	1.30738	down	-1.24165	-0.312259	1.24165	down	1.02967	0.0421762	1.02967	up	-1.40066	-0.486111	1.40066	down	1.14967	0.201225	1.14967	up	1.05294	0.0744209	1.05294	up	1.34617	0.428856	1.34617	up	1.61031	0.687336	1.61031	up	Rv0522	gabP	Amino acid permease	TBFG_10533, TBFG_00522|gabP	TBFG_10533[0]|TBMG_00529[0]|JTY_0535[0]|Rv0522[0]|Mb0535[0]|EBMYCG00000066638[0]|MT0544[0]|BCG_0565[0]	gaba permease gabP (4-amino butyrate transport carrier)|gabA permease gabP|putative GabA permease|Amino acid permease|PROBABLE GABA PERMEASE GABP (4-AMINO BUTYRATE TRANSPORT CARRIER) (GAMA-AMINOBUTYRATE PERMEASE)|Gaba permease GabP|Probable gaba permease gabP (4-amino butyrate transport carrier)
BUGS0000000575224	-1.7472	-0.805043	1.7472	down	-1.64404	-0.717244	1.64404	down	-1.07992	-0.11093	1.07992	down	-2.45022	-1.29291	2.45022	down	-1.08926	-0.123344	1.08926	down	1.06275	0.0877991	1.06275	up	1.61789	0.694112	1.61789	up	2.24945	1.16957	2.24945	up	Rv0523c	Rv0523c	Putative uncharacterized protein	TBFG_10534, TBFG_00523	TBFG_10534[0]|TBMG_00530[0]|JTY_0536[0]|Rv0523c[0]|Mb0536c[0]|MRA_0530[0]|MT0545[0]|BCG_0566c[0]	hypothetical protein|Putative uncharacterized protein|Putative uncharacterized protein Mb0536c|Putative uncharacterized protein BCG_0566c
BUGS0000000570727	-1.70859	-0.772804	1.70859	down	-1.84937	-0.887032	1.84937	down	-2.02935	-1.02102	2.02935	down	-1.56055	-0.642057	1.56055	down	-1.71646	-0.779435	1.71646	down	-1.0824	-0.114228	1.0824	down	-1.18773	-0.248212	1.18773	down	-1.0999	-0.137378	1.0999	down	Rv0524	hemL	Glutamate-1-semialdehyde 2,1-aminomutase	TBFG_10535, TBFG_00524|hemL	TBFG_10535[0]|TBMG_00531[0]|JTY_0537[0]|Rv0524[0]|Mb0537[0]|EBMYCG00000065007[0]|MT0546[0]|BCG_0567[0]	glutamate-1-semialdehyde aminotransferase|glutamate-1-semialdehyde 2,1-aminomutase hemL|putative glutamate-1-semialdehyde aminotransferase|Glutamate-1-semialdehyde 2,1-aminomutase
BUGS0000000578326	-1.63263	-0.7072	1.63263	down	-1.75334	-0.810105	1.75334	down	-1.88191	-0.912198	1.88191	down	-1.7586	-0.814427	1.7586	down	-1.77961	-0.831558	1.77961	down	-1.07393	-0.102906	1.07393	down	-1.15269	-0.204999	1.15269	down	-1.01195	-0.0171309	1.01195	down	Rv0525	Rv0525	Putative uncharacterized protein	TBFG_10536, TBFG_00525	TBFG_10536[0]|TBMG_00532[0]|JTY_0538[0]|Rv0525[0]|Mb0538[0]|MRA_0532[0]|MT0547[0]|BCG_0568[0]	hypothetical protein|Putative uncharacterized protein|Putative uncharacterized protein Mb0538|Phosphoglycerate mutase family protein|Putative uncharacterized protein BCG_0568
BUGS0000000574777	-2.04257	-1.03039	2.04257	down	-2.27208	-1.18401	2.27208	down	-2.64843	-1.40514	2.64843	down	-2.00148	-1.00107	2.00148	down	-2.57592	-1.36509	2.57592	down	-1.11236	-0.153626	1.11236	down	-1.29662	-0.374751	1.29662	down	-1.287	-0.364017	1.287	down	Rv0526	Rv0526	POSSIBLE THIOREDOXIN PROTEIN (THIOL-DISULFIDE INTERCHANGE PROTEIN)	TBFG_10537, TBFG_00526	TBFG_10537[0]|TBMG_00533[0]|JTY_0539[0]|Rv0526[0]|Mb0539[0]|MRA_0533[0]|MT0548[0]|BCG_0569[0]	thioredoxin|putative thioredoxin protein|POSSIBLE THIOREDOXIN PROTEIN (THIOL-DISULFIDE INTERCHANGE PROTEIN)|Putative thioredoxin protein|Possible thioredoxin protein
BUGS0000000579001	-2.26628	-1.18033	2.26628	down	-2.72141	-1.44436	2.72141	down	-3.05888	-1.613	3.05888	down	-2.05119	-1.03646	2.05119	down	-2.92996	-1.55088	2.92996	down	-1.20083	-0.264029	1.20083	down	-1.34973	-0.432675	1.34973	down	-1.42842	-0.514422	1.42842	down	Rv0527	ccdA	Cytochrome c biogenesis protein, putative	TBFG_10538, TBFG_00527|ccdA	TBFG_10538[0]|TBMG_00534[0]|JTY_0540[0]|Rv0527[0]|Mb0540[0]|EBMYCG00000065840[0]|MT0549[0]|BCG_0570[0]	cytochrome C-type biogenesis protein ccdA|cytochrome C biogenesis protein ccdA|putative cytochrome c-type biogenesis protein|Cytochrome c biogenesis protein, putative|POSSIBLE CYTOCHROME C-TYPE BIOGENESIS PROTEIN CCDA|Putative cytochrome C biogenesis protein|Possible cytochrome c-type biogenesis protein ccdA
BUGS0000000575339	-2.07046	-1.04995	2.07046	down	-2.40729	-1.26741	2.40729	down	-2.75122	-1.46007	2.75122	down	-2.01778	-1.01277	2.01778	down	-2.39653	-1.26094	2.39653	down	-1.16268	-0.217459	1.16268	down	-1.3288	-0.41012	1.3288	down	-1.1877	-0.248173	1.1877	down	Rv0528	Rv0528	PROBABLE CONSERVED TRANSMEMBRANE PROTEIN	TBFG_10539, TBFG_00528	TBFG_10539[0]|TBMG_00535[0]|JTY_0541[0]|Rv0528[0]|Mb0541[0]|MRA_0535[0]|MT0550[0]|BCG_0571[0]	transmembrane protein|hypothetical protein|putative transmembrane protein|PROBABLE CONSERVED TRANSMEMBRANE PROTEIN|Putative conserved transmembrane protein|Putative uncharacterized protein|Probable conserved transmembrane protein
BUGS0000000574622	-2.63786	-1.39937	2.63786	down	-3.08669	-1.62606	3.08669	down	-3.30004	-1.72248	3.30004	down	-2.36481	-1.24172	2.36481	down	-3.09156	-1.62833	3.09156	down	-1.17015	-0.226689	1.17015	down	-1.25103	-0.323114	1.25103	down	-1.30732	-0.386611	1.30732	down	Rv0529	ccsA	Cytochrome c assembly family protein	TBFG_10540, TBFG_00529|ccsA	TBFG_10540[0]|TBMG_00536[0]|JTY_0542[0]|Rv0529[0]|Mb0542[0]|EBMYCG00000065734[0]|MT0551[0]|BCG_0572[0]	cytochrome C-type biogenesis protein ccsA|cytochrome C biogenesis protein ccsA|putative cytochrome c-type biogenesis protein|Cytochrome c assembly family protein|POSSIBLE CYTOCHROME C-TYPE BIOGENESIS PROTEIN CCSA|Possible cytochrome c-type biogenesis protein ccsA
BUGS0000000635941	-1.84918	-0.886889	1.84918	down	-1.73462	-0.79462	1.73462	down	-1.85644	-0.892537	1.85644	down	-2.63827	-1.39959	2.63827	down	-2.40284	-1.26474	2.40284	down	1.06605	0.0922699	1.06605	up	-1.00392	-0.00564766	1.00392	down	1.09798	0.13485	1.09798	up	Rv0530	Rv0530	Putative uncharacterized protein	TBFG_10541, TBFG_00530	TBFG_10541[0]|TBMG_00537[0]|JTY_0543[0]|Rv0530[0]|Mb0543[0]|MRA_0537[0]|MT0552[0]|BCG_0573[0]	hypothetical protein|Putative uncharacterized protein|Putative uncharacterized protein Mb0543|Putative uncharacterized protein BCG_0573
BUGS0000000636302	-1.11684	-0.159427	1.11684	down	-1.10443	-0.143297	1.10443	down	-1.14837	-0.19959	1.14837	down	-1.27824	-0.354163	1.27824	down	-1.27366	-0.348979	1.27366	down	1.01124	0.01613	1.01124	up	-1.02823	-0.040163	1.02823	down	1.0036	0.0051837	1.0036	up	Rv0531	Rv0531	POSSIBLE CONSERVED MEMBRANE PROTEIN	TBFG_10542, TBFG_00532	TBFG_10542[0]|TBMG_00538[0]|JTY_0544[0]|Rv0531[0]|Mb0544[0]|MRA_0538[0]|MT0554[0]|BCG_0574[0]	hypothetical protein|POSSIBLE CONSERVED MEMBRANE PROTEIN|Putative conserved membrane protein|Possible conserved membrane protein
BUGS0000000577310	-1.11068	-0.151449	1.11068	down	-1.24823	-0.319889	1.24823	down	-1.38264	-0.467421	1.38264	down	6.45845	2.69119	6.45845	up	5.14893	2.36427	5.14893	up	-1.12384	-0.16844	1.12384	down	-1.24485	-0.315972	1.24485	down	-1.25433	-0.326916	1.25433	down	Rv0532	PE_PGRS6	PE-PGRS FAMILY PROTEIN	TBFG_12192, TBFG_02152|PE_PGRS38	TBFG_12192[0]|TBMG_04036[0]|JTY_2173[0]|Rv2162c[0]|Mb2186c[0]|MRA_2177[0]|MT2220[0]|BCG_2179c[0]	PE-PGRS family protein|PE-PGRS FAMILY PROTEIN|Putative uncharacterized protein PE_PGRS38
BUGS0000000571024	-1.98731	-0.990816	1.98731	down	-1.7386	-0.797927	1.7386	down	-1.7578	-0.813767	1.7578	down	-2.58264	-1.36885	2.58264	down	-2.00216	-1.00155	2.00216	down	1.14305	0.192888	1.14305	up	1.13057	0.177048	1.13057	up	1.28993	0.367291	1.28993	up	Rv0533c	fabH	3-oxoacyl-[acyl-carrier-protein] synthase 3	TBFG_10544, TBFG_00534|fabH	TBFG_10544[0]|TBMG_00539[0]|JTY_0547[0]|Rv0533c[0]|Mb0547c[0]|EBMYCG00000067312[0]|MT0557[0]|BCG_0577c[0]	3-oxoacyl-(acyl carrier protein) synthase III|3-oxoacyl-[acyl-carrier-protein] synthase III fabH|3-oxoacyl-(acyl-carrier-protein) synthase III|3-oxoacyl-[acyl-carrier-protein] synthase 3
BUGS0000000574116	-1.47044	-0.556248	1.47044	down	-1.28422	-0.360894	1.28422	down	-1.1395	-0.188405	1.1395	down	-1.92243	-0.942934	1.92243	down	-1.33685	-0.418833	1.33685	down	1.145	0.195354	1.145	up	1.29042	0.367843	1.29042	up	1.43804	0.524101	1.43804	up	Rv0534c	menA	Probable 1,4-dihydroxy-2-naphthoate octaprenyltransferase	TBFG_10545, TBFG_00535|menA	TBFG_10545[0]|TBMG_00540[0]|JTY_0548[0]|Rv0534c[0]|Mb0548c[0]|EBMYCG00000064907[0]|MT0558[0]|BCG_0578c[0]	1,4-dihydroxy-2-naphthoate octaprenyltransferase|1,4-dihydroxy-2-naphthoate octaprenyltransferase menA|Probable 1,4-dihydroxy-2-naphthoate octaprenyltransferase
BUGS0000000576216	-1.38674	-0.471702	1.38674	down	1.01353	0.0193863	1.01353	up	1.35183	0.434916	1.35183	up	-1.80952	-0.85561	1.80952	down	1.03919	0.0554614	1.03919	up	1.4055	0.491088	1.4055	up	1.87465	0.906618	1.87465	up	1.88044	0.911072	1.88044	up	Rv0535	pnp	PROBABLE 5'-METHYLTHIOADENOSINE PHOSPHORYLASE PNP (MTA PHOSPHORYLASE)	TBFG_10546, TBFG_00536|pnp|mtaP	TBFG_10546[0]|TBMG_00541[0]|JTY_0549[0]|Rv0535[0]|Mb0549[0]|EBMYCG00000066001[0]|MT0559[0]|BCG_0579[0]	5'-methylthioadenosine phosphorylase|5-methylthioadenosine phosphorylase pnp|PROBABLE 5'-METHYLTHIOADENOSINE PHOSPHORYLASE PNP (MTA PHOSPHORYLASE)|Probable 5'-methylthioadenosine phosphorylase pnp
BUGS0000000568446	-1.43528	-0.521334	1.43528	down	-1.24774	-0.319317	1.24774	down	-1.00632	-0.00908756	1.00632	down	-1.73277	-0.793083	1.73277	down	1.03141	0.0446219	1.03141	up	1.1503	0.202016	1.1503	up	1.42627	0.512246	1.42627	up	1.7872	0.837705	1.7872	up	Rv0536	galE3	NAD-dependent epimerase/dehydratase family protein	TBFG_10547, TBFG_00537|galE3	TBFG_10547[0]|TBMG_00542[0]|JTY_0550[0]|Rv0536[0]|Mb0550[0]|EBMYCG00000066742[0]|MT0560[0]|BCG_0580[0]	UDP-glucose 4-epimerase galE3|putative UDP-glucose 4-epimerase|NAD-dependent epimerase/dehydratase family protein|PROBABLE UDP-GLUCOSE 4-EPIMERASE GALE3 (GALACTOWALDENASE) (UDP-GALACTOSE 4-EPIMERASE) (URIDINE DIPHOSPHATE GALACTOSE 4-EPIMERASE) (URIDINE DIPHOSPHO-GALACTOSE 4-EPIMERASE)|Probable udp-glucose 4-epimerase galE3
BUGS0000000572691	-1.40081	-0.486265	1.40081	down	-1.32462	-0.405577	1.32462	down	-1.31111	-0.390784	1.31111	down	-1.2527	-0.325038	1.2527	down	-1.0541	-0.0760155	1.0541	down	1.05752	0.0806885	1.05752	up	1.06842	0.0954809	1.06842	up	1.1884	0.249023	1.1884	up	Rv0537c	Rv0537c	PROBABLE INTEGRAL MEMBRANE PROTEIN	TBFG_10548, TBFG_00538	TBFG_10548[0]|TBMG_00543[0]|JTY_0551[0]|Rv0537c[0]|Mb0551c[0]|MRA_0544[0]|MT0562[0]|BCG_0581c[0]	hypothetical protein|putative integral membrane protein|PROBABLE INTEGRAL MEMBRANE PROTEIN|Putative integral membrane protein|Probable integral membrane protein
BUGS0000000572565	1.02218	0.0316539	1.02218	up	1.14953	0.201046	1.14953	up	1.26888	0.343557	1.26888	up	-1.06498	-0.0908265	1.06498	down	1.09332	0.128712	1.09332	up	1.12458	0.169392	1.12458	up	1.24134	0.311903	1.24134	up	1.16436	0.219538	1.16436	up	Rv0538	Rv0538	POSSIBLE CONSERVED MEMBRANE PROTEIN	TBFG_10549, TBFG_00539	TBFG_10549[0]|TBMG_00544[0]|JTY_0552[0]|Rv0538[0]|Mb0552[0]|MRA_0545[0]|MT0563[0]|BCG_0582[0]	hypothetical protein|POSSIBLE CONSERVED MEMBRANE PROTEIN|Putative conserved membrane protein|Putative uncharacterized protein|Possible conserved membrane protein
BUGS0000000572334	-3.5143	-1.81324	3.5143	down	-2.89823	-1.53517	2.89823	down	-2.54394	-1.34706	2.54394	down	-3.71352	-1.89279	3.71352	down	-2.30998	-1.20788	2.30998	down	1.21257	0.278067	1.21257	up	1.38144	0.466173	1.38144	up	1.6076	0.684907	1.6076	up	Rv0539	Rv0539	Uncharacterized glycosyltransferase Rv0539/MT0564	TBFG_10550, TBFG_00540	TBFG_10550[0]|TBMG_00545[0]|JTY_0553[0]|Rv0539[0]|Mb0553[0]|MRA_0546[0]|MT0564[0]|BCG_0583[0]	dolichyl-phosphate sugar synthase|putative dolichyl-phosphate sugar synthase|Uncharacterized glycosyltransferase Rv0539/MT0564|Uncharacterized glycosyltransferase Mb0553|Glycosyl transferase|Probable dolichyl-phosphate sugar synthase
BUGS0000000570634	-2.10849	-1.07621	2.10849	down	-1.62304	-0.698695	1.62304	down	-1.19296	-0.254549	1.19296	down	-2.53611	-1.34262	2.53611	down	-1.42789	-0.513886	1.42789	down	1.2991	0.377518	1.2991	up	1.76744	0.821664	1.76744	up	1.77612	0.828731	1.77612	up	Rv0540	Rv0540	Putative uncharacterized protein	TBFG_10551, TBFG_00541	TBFG_10551[0]|TBMG_00546[0]|JTY_0554[0]|Rv0540[0]|Mb0554[0]|MRA_0547[0]|MT0565[0]|BCG_0584[0]	hypothetical protein|Putative uncharacterized protein|Putative uncharacterized protein Mb0554|Putative uncharacterized protein BCG_0584
BUGS0000000570692	-1.79864	-0.846903	1.79864	down	-1.86614	-0.900056	1.86614	down	-1.96785	-0.976618	1.96785	down	-1.63704	-0.711092	1.63704	down	-1.86666	-0.900455	1.86666	down	-1.03753	-0.0531526	1.03753	down	-1.09408	-0.129714	1.09408	down	-1.14026	-0.189363	1.14026	down	Rv0541c	Rv0541c	PROBABLE CONSERVED INTEGRAL MEMBRANE PROTEIN	TBFG_10552, TBFG_00542	TBFG_10552[0]|TBMG_00547[0]|JTY_0555[0]|Rv0541c[0]|Mb0555c[0]|MRA_0548[0]|MT0566[0]|BCG_0585c[0]	integral membrane protein|hypothetical protein|putative integral membrane protein|PROBABLE CONSERVED INTEGRAL MEMBRANE PROTEIN|Putative conserved integral membrane protein|Putative uncharacterized protein|Probable conserved integral membrane protein
BUGS0000000568832	1.01236	0.0177255	1.01236	up	-1.07481	-0.10408	1.07481	down	-1.18058	-0.239499	1.18058	down	1.01079	0.0154805	1.01079	up	-1.30667	-0.38589	1.30667	down	-1.0881	-0.121805	1.0881	down	-1.19518	-0.257224	1.19518	down	-1.32076	-0.401371	1.32076	down	Rv0542c	menE	O-succinylbenzoate--CoA ligase	TBFG_10553, TBFG_00543|menE	TBFG_10553[0]|TBMG_00548[0]|JTY_0556[0]|Rv0542c[0]|Mb0556c[0]|EBMYCG00000068603[0]|MT0567[0]|BCG_0586c[0]	O-succinylbenzoic acid--CoA ligase|O-succinylbenzoic acid-CoA ligase menE|putative o-succinylbenzoic acid--CoA ligase|O-succinylbenzoate--CoA ligase|POSSIBLE O-SUCCINYLBENZOIC ACID--COA LIGASE MENE (OSB-COA SYNTHETASE) (O-SUCCINYLBENZOATE-COA SYNTHASE)|Possible o-succinylbenzoic acid--CoA ligase menE
BUGS0000000572181	-1.10561	-0.144847	1.10561	down	-1.20565	-0.269814	1.20565	down	-1.26108	-0.334658	1.26108	down	-1.13694	-0.185161	1.13694	down	-1.29674	-0.374887	1.29674	down	-1.09048	-0.124967	1.09048	down	-1.14061	-0.189811	1.14061	down	-1.14055	-0.189726	1.14055	down	Rv0543c	Rv0543c	Putative uncharacterized protein	TBFG_10554, TBFG_00544	TBFG_10554[0]|TBMG_00549[0]|JTY_0557[0]|Rv0543c[0]|Mb0557c[0]|MRA_0550[0]|MT0568[0]|BCG_0587c[0]	hypothetical protein|Putative uncharacterized protein|Putative uncharacterized protein Mb0557c|Putative uncharacterized protein BCG_0587c
BUGS0000000572872	-1.61084	-0.687818	1.61084	down	-1.74734	-0.80516	1.74734	down	-2.02475	-1.01775	2.02475	down	-1.55771	-0.639426	1.55771	down	-1.75846	-0.814313	1.75846	down	-1.08473	-0.117342	1.08473	down	-1.25695	-0.329929	1.25695	down	-1.12888	-0.174887	1.12888	down	Rv0544c	Rv0544c	POSSIBLE CONSERVED TRANSMEMBRANE PROTEIN	TBFG_10555, TBFG_00545	TBFG_10555[0]|TBMG_00550[0]|JTY_0558[0]|Rv0544c[0]|Mb0558c[0]|MRA_0551[0]|MT0569[0]|BCG_0588c[0]	transmembrane protein|hypothetical protein|putative transmembrane protein|POSSIBLE CONSERVED TRANSMEMBRANE PROTEIN|Putative conserved transmembrane protein|Possible conserved transmembrane protein
BUGS0000000634677	-1.47165	-0.557437	1.47165	down	-1.76686	-0.821185	1.76686	down	-2.01856	-1.01333	2.01856	down	-1.35872	-0.442245	1.35872	down	-2.01418	-1.01019	2.01418	down	-1.20059	-0.263747	1.20059	down	-1.37163	-0.455891	1.37163	down	-1.48241	-0.567944	1.48241	down	Rv0545c	pit	Probable low-affinity inorganic phosphate transporter	TBFG_10556, TBFG_00546|pitA|pit	TBFG_10556[0]|TBMG_00551[0]|JTY_0559[0]|Rv0545c[0]|Mb0559c[0]|EBMYCG00000067416[0]|MT0570[0]|BCG_0589c[0]	low affinity inorganic phosphate transporter integral membrane protein pitA|hypothetical protein|putative low-affinity inorganic phosphate transporter integral membrane protein|Probable low-affinity inorganic phosphate transporter|Low-affinity inorganic phosphate transporter integral membrane protein PitA|Probable low-affinity inorganic phosphate transporter integral membrane protein pitA
BUGS0000000579528	-1.91004	-0.933604	1.91004	down	-1.83188	-0.873323	1.83188	down	-1.74339	-0.801893	1.74339	down	-1.81471	-0.859739	1.81471	down	-1.63229	-0.706894	1.63229	down	1.04267	0.0602813	1.04267	up	1.09559	0.131711	1.09559	up	1.11176	0.152845	1.11176	up	Rv0546c	Rv0546c	Putative uncharacterized protein	TBFG_10557, TBFG_00547	TBFG_10557[1]|TBMG_00552[1]|JTY_0560[0]|Rv0546c[0]|Mb0560c[0]|MRA_0553[0]|MT0571[0]|BCG_0590c[0]	hypothetical protein|Putative uncharacterized protein|Putative uncharacterized protein Mb0560c|Putative uncharacterized protein BCG_0590c
BUGS0000000572302	-2.14066	-1.09806	2.14066	down	-1.87052	-0.903441	1.87052	down	-1.73505	-0.794979	1.73505	down	-2.24457	-1.16644	2.24457	down	-1.52855	-0.612168	1.52855	down	1.14442	0.194617	1.14442	up	1.23378	0.30308	1.23378	up	1.46843	0.554273	1.46843	up	Rv0547c	Rv0547c	POSSIBLE OXIDOREDUCTASE	TBFG_10558, TBFG_00548	TBFG_10558[0]|TBMG_00553[0]|JTY_0561[0]|Rv0547c[0]|Mb0561c[0]|MRA_0554[0]|MT0572[0]|BCG_0591c[0]	short chain dehydrogenase|oxidoreductase|putative oxidoreductase|POSSIBLE OXIDOREDUCTASE|Putative oxidoreductase|Possible oxidoreductase
BUGS0000000575964	-1.62611	-0.701428	1.62611	down	-1.55891	-0.64054	1.55891	down	-1.47724	-0.562909	1.47724	down	-1.80433	-0.851464	1.80433	down	-1.75308	-0.809889	1.75308	down	1.04311	0.0608878	1.04311	up	1.10077	0.138519	1.10077	up	1.02924	0.0415754	1.02924	up	Rv0548c	menB	Naphthoate synthase	TBFG_10559, TBFG_00549|menB	TBFG_10559[0]|TBMG_00554[0]|JTY_0562[0]|Rv0548c[0]|Mb0562c[0]|EBMYCG00000068506[0]|MT0573[0]|BCG_0592c[0]	naphthoate synthase|naphthoate synthase menB|Naphthoate synthase|PROBABLE NAPHTHOATE SYNTHASE MENB (DIHYDROXYNAPHTHOIC ACID SYNTHETASE) (DHNA SYNTHETASE)|Probable naphthoate synthase menB
BUGS0000000572345	-1.41495	-0.500749	1.41495	down	-1.33629	-0.418237	1.33629	down	-1.11683	-0.159404	1.11683	down	-7.37416	-2.88248	7.37416	down	-10.7633	-3.42804	10.7633	down	1.05886	0.0825114	1.05886	up	1.26694	0.341345	1.26694	up	-1.45959	-0.545566	1.45959	down	Rv0549c	Rv0549c	Putative uncharacterized protein	TBFG_10560, TBFG_00550	TBFG_10560[0]|TBMG_00555[0]|JTY_0564[0]|Rv0549c[0]|Mb0564c[0]|MRA_0556[0]|MT0574[0]|BCG_0594c[0]	hypothetical protein|toxin|Putative uncharacterized protein|Putative uncharacterized protein Mb0564c|Putative uncharacterized protein BCG_0594c
BUGS0000000569501	-1.55883	-0.64046	1.55883	down	-1.10309	-0.141546	1.10309	down	2.68288	1.42378	2.68288	up	-1.91024	-0.933755	1.91024	down	1.34463	0.427212	1.34463	up	1.41315	0.498914	1.41315	up	4.18214	2.06424	4.18214	up	2.56857	1.36097	2.56857	up	Rv0550c	Rv0550c	Putative uncharacterized protein		TBMG_03989[0]|JTY_0565[0]|Rv0550c[0]|Mb0565c[0]|MRA_0557[0]|MT0575[0]|BCG_0595c[0]	antitoxin|hypothetical protein|Putative uncharacterized protein|Putative uncharacterized protein Mb0565c|Putative uncharacterized protein BCG_0595c
BUGS0000000573889	-1.03841	-0.0543737	1.03841	down	1.12942	0.175582	1.12942	up	1.52275	0.606675	1.52275	up	-1.14183	-0.191346	1.14183	down	1.57972	0.659665	1.57972	up	1.1728	0.229956	1.1728	up	1.58123	0.661048	1.58123	up	1.80376	0.851011	1.80376	up	Rv0551c	fadD8	PROBABLE FATTY-ACID-CoA LIGASE FADD8 (FATTY-ACID-CoA SYNTHETASE) (FATTY-ACID-CoA SYNTHASE)	TBFG_10561, TBFG_00552|fadD8	TBFG_10561[0]|TBMG_00556[0]|JTY_0566[0]|Rv0551c[0]|Mb0566c[0]|EBMYCG00000066473[0]|MT0577[0]|BCG_0596c[0]	acyl-CoA synthetase|fatty-acid-CoA ligase fadD8|PROBABLE FATTY-ACID-CoA LIGASE FADD8 (FATTY-ACID-CoA SYNTHETASE) (FATTY-ACID-CoA SYNTHASE)|PROBABLE FATTY-ACID-COA LIGASE FADD8 (FATTY-ACID-COA SYNTHETASE) (FATTY-ACID-COA SYNTHASE)|Fatty-acid-CoA ligase FadD8|Probable fatty-acid-CoA ligase fadD8
BUGS0000000572832	-1.48103	-0.566604	1.48103	down	-1.27469	-0.350151	1.27469	down	1.12008	0.163596	1.12008	up	-1.92451	-0.944492	1.92451	down	-1.0776	-0.107815	1.0776	down	1.16187	0.216453	1.16187	up	1.65887	0.7302	1.65887	up	1.78593	0.836677	1.78593	up	Rv0552	Rv0552	Putative uncharacterized protein	TBFG_10562, TBFG_00553	TBFG_10562[0]|TBMG_00557[0]|JTY_0567[0]|Rv0552[0]|Mb0567[0]|MRA_0559[0]|MT0578[0]|BCG_0597[0]	hypothetical protein|Putative uncharacterized protein|Putative uncharacterized protein Mb0567|Putative uncharacterized protein BCG_0597
BUGS0000000580239	-1.44238	-0.528453	1.44238	down	-1.10999	-0.15054	1.10999	down	1.27352	0.348821	1.27352	up	-1.68299	-0.751029	1.68299	down	1.03102	0.0440731	1.03102	up	1.29946	0.377913	1.29946	up	1.8369	0.877274	1.8369	up	1.7352	0.795102	1.7352	up	Rv0553	menC	Probable o-succinylbenzoate synthase	TBFG_10563, TBFG_00554|menC	TBFG_10563[0]|TBMG_00558[0]|JTY_0568[0]|Rv0553[0]|Mb0568[0]|EBMYCG00000064838[0]|MT0579[0]|BCG_0598[0]	O-succinylbenzoate synthase|muconate cycloisomerase menC|Probable o-succinylbenzoate synthase|o-succinylbenzoate synthase
BUGS0000000569774	-1.4876	-0.572988	1.4876	down	-1.45683	-0.542829	1.45683	down	-1.35851	-0.442029	1.35851	down	-2.10276	-1.07228	2.10276	down	-1.7587	-0.814512	1.7587	down	1.02112	0.0301585	1.02112	up	1.09502	0.130958	1.09502	up	1.19563	0.257769	1.19563	up	Rv0554	bpoC	Bromoperoxidase, putative	TBFG_10564, TBFG_00555|bpoC	TBFG_10564[0]|TBMG_00559[0]|JTY_0569[0]|Rv0554[0]|Mb0569[0]|EBMYCG00000068081[0]|MT0580[0]|BCG_0599[0]	peroxidase bpoC (non-haem peroxidase)|peroxidase bpoC|putative peroxidase|Bromoperoxidase, putative|POSSIBLE PEROXIDASE BPOC (NON-HAEM PEROXIDASE)|Putative bromoperoxidase|Possible peroxidase bpoC (Non-haem peroxidase)
BUGS0000000576209	-2.32578	-1.21771	2.32578	down	-2.31627	-1.2118	2.31627	down	-2.42089	-1.27554	2.42089	down	-2.22616	-1.15456	2.22616	down	-2.5672	-1.36019	2.5672	down	1.0041	0.00590754	1.0041	up	-1.04089	-0.0578241	1.04089	down	-1.15319	-0.205633	1.15319	down	Rv0555	menD	2-succinyl-5-enolpyruvyl-6-hydroxy-3-cyclohexene-1-carboxylate synthase	TBFG_10565, TBFG_00556|menD	TBFG_10565[0]|TBMG_00560[0]|JTY_0570[0]|Rv0555[0]|Mb0570[0]|EBMYCG00000066704[0]|MT0581[0]|BCG_0600[0]	2-succinyl-5-enolpyruvyl-6-hydroxy-3-cyclohexene-1-carboxylate synthase|bifunctional menaquinone biosynthesis protein menD|2-succinyl-6-hydroxy-2,4-cyclohexadiene-1- carboxylic acid synthase/2-oxyglutarate decarboxylase
BUGS0000000572455	-1.39865	-0.484033	1.39865	down	-1.39842	-0.483793	1.39842	down	-1.44696	-0.533025	1.44696	down	-1.2014	-0.264721	1.2014	down	-1.46716	-0.553031	1.46716	down	1.00017	0.000239372	1.00017	up	-1.03454	-0.0489922	1.03454	down	-1.22121	-0.28831	1.22121	down	Rv0556	Rv0556	PROBABLE CONSERVED TRANSMEMBRANE PROTEIN	TBFG_10566, TBFG_00557	TBFG_10566[0]|TBMG_00561[0]|JTY_0571[0]|Rv0556[0]|Mb0571[0]|MRA_0563[0]|MT0582[0]|BCG_0601[0]	transmembrane protein|hypothetical protein|putative transmembrane protein|PROBABLE CONSERVED TRANSMEMBRANE PROTEIN|Putative conserved transmembrane protein|Putative uncharacterized protein|Probable conserved transmembrane protein
BUGS0000000574885	-1.36645	-0.450436	1.36645	down	-1.45418	-0.540208	1.45418	down	-1.17779	-0.236085	1.17779	down	-1.36353	-0.447347	1.36353	down	1.06207	0.0868812	1.06207	up	-1.0642	-0.0897722	1.0642	down	1.16018	0.214351	1.16018	up	1.44817	0.534228	1.44817	up	Rv0557	pimB	MANNOSYLTRANSFERASE PIMB	TBFG_10567, TBFG_00558|pimB	TBFG_10567[0]|TBMG_00562[0]|JTY_0572[0]|Rv0557[0]|Mb0572[0]|EBMYCG00000065089[0]|MT0583[0]|BCG_0602[0]	mannosyltransferase pimB|mannosyltransferase|MANNOSYLTRANSFERASE PIMB|Mannosyltransferase PimB|Glycosyl transferase|Mannosyltransferase pimB
BUGS0000000573440	-1.64856	-0.721204	1.64856	down	-1.67341	-0.742788	1.67341	down	-1.6215	-0.697329	1.6215	down	-1.45874	-0.544722	1.45874	down	-1.30143	-0.3801	1.30143	down	-1.01507	-0.021584	1.01507	down	1.01669	0.0238752	1.01669	up	1.12087	0.164622	1.12087	up	Rv0558	ubiE	Menaquinone biosynthesis methyltransferase ubiE	ubiE, TBFG_00559|ubiE	TBFG_10568[0]|TBMG_00563[0]|JTY_0573[0]|Rv0558[0]|Mb0573[0]|EBMYCG00000067164[0]|MT0584[0]|BCG_0603[0]	ubiquinone/menaquinone biosynthesis methyltransferase|ubiquinone/menaquinone biosynthesis methyltransferase menH|Menaquinone biosynthesis methyltransferase ubiE
BUGS0000000577769	1.44643	0.532495	1.44643	up	1.36577	0.449713	1.36577	up	1.29204	0.369646	1.29204	up	1.96409	0.973858	1.96409	up	2.17615	1.12178	2.17615	up	-1.05906	-0.0827823	1.05906	down	-1.1195	-0.162849	1.1195	down	1.10797	0.147921	1.10797	up	Rv0559c	Rv0559c	POSSIBLE CONSERVED SECRETED PROTEIN	TBFG_10569, TBFG_00560	TBFG_10569[0]|TBMG_00564[0]|JTY_0574[0]|Rv0559c[0]|Mb0574c[0]|MRA_0566[0]|MT0585[0]|BCG_0604c[0]	hypothetical protein|secreted protein|putative secreted protein|POSSIBLE CONSERVED SECRETED PROTEIN|Putative conserved secreted protein|Possible conserved secreted protein
BUGS0000000578619	1.77268	0.825928	1.77268	up	1.88605	0.915365	1.88605	up	2.507	1.32596	2.507	up	1.76364	0.818556	1.76364	up	3.30927	1.72651	3.30927	up	1.06395	0.089437	1.06395	up	1.41425	0.500032	1.41425	up	1.87638	0.907956	1.87638	up	Rv0560c	Rv0560c	POSSIBLE BENZOQUINONE METHYLTRANSFERASE (METHYLASE)	TBFG_10570, TBFG_00561	TBFG_10570[0]|TBMG_00565[0]|JTY_0575[0]|Rv0560c[0]|Mb0575c[0]|MRA_0567[0]|MT0586[0]|BCG_0605c[0]	benzoquinone methyltransferase|putative benzoquinone methyltransferase|POSSIBLE BENZOQUINONE METHYLTRANSFERASE (METHYLASE)|Putative benzoquinone methyltransferase|POssible benzoquinone methyltransferase
BUGS0000000573134	-1.73074	-0.791388	1.73074	down	-1.52011	-0.60418	1.52011	down	1.04395	0.0620475	1.04395	up	-1.79301	-0.84238	1.79301	down	1.14079	0.190036	1.14079	up	1.13856	0.187207	1.13856	up	1.8068	0.853435	1.8068	up	2.04545	1.03242	2.04545	up	Rv0561c	Rv0561c	Monooxygenase, FAD-binding, putative	TBFG_10571, TBFG_00562	TBFG_10571[0]|TBMG_00566[0]|JTY_0576[0]|Rv0561c[0]|Mb0576c[0]|MRA_0568[0]|MT0587[0]|BCG_0606c[0]	oxidoreductase|putative oxidoreductase|Monooxygenase, FAD-binding, putative|POSSIBLE OXIDOREDUCTASE|Putative oxidoreductase|Possible oxidoreductase
BUGS0000000574574	-1.32703	-0.408198	1.32703	down	-1.39862	-0.484004	1.39862	down	-1.47419	-0.559924	1.47419	down	-1.24129	-0.311844	1.24129	down	-1.46908	-0.554913	1.46908	down	-1.05395	-0.0758052	1.05395	down	-1.1109	-0.151725	1.1109	down	-1.18351	-0.243069	1.18351	down	Rv0562	grcC1	PROBABLE POLYPRENYL-DIPHOSPHATE SYNTHASE GRCC1 (POLYPRENYL PYROPHOSPHATE SYNTHETASE)	TBFG_10572, TBFG_00563|grcC1	TBFG_10572[0]|TBMG_00567[0]|JTY_0577[0]|Rv0562[0]|Mb0577[0]|EBMYCG00000064850[0]|MT0588[0]|BCG_0607[0]	polyprenyl-diphosphate synthase grcC1|putative polyprenyl-diphosphate synthase|PROBABLE POLYPRENYL-DIPHOSPHATE SYNTHASE GRCC1 (POLYPRENYL PYROPHOSPHATE SYNTHETASE)|Putative polyprenyl-diphosphate synthase GrcC1|Probable polyprenyl-diphosphate synthase grcC1
BUGS0000000572308	1.80925	0.855391	1.80925	up	1.72341	0.785269	1.72341	up	1.57606	0.656326	1.57606	up	2.83412	1.5029	2.83412	up	2.02036	1.01461	2.02036	up	-1.04981	-0.0701222	1.04981	down	-1.14795	-0.199065	1.14795	down	-1.40278	-0.488288	1.40278	down	Rv0563	htpX	Probable protease htpX homolog	TBFG_10573, TBFG_00564|htpX	TBFG_10573[0]|TBMG_00568[0]|JTY_0578[0]|Rv0563[0]|Mb0578[0]|EBMYCG00000067593[0]|MT0589[0]|BCG_0608[0]	heat shock protein HtpX|hypothetical protein|heat shock protein|Probable protease htpX homolog
BUGS0000000568826	1.09268	0.127873	1.09268	up	1.31459	0.394608	1.31459	up	1.61736	0.693638	1.61736	up	-1.38148	-0.466218	1.38148	down	1.14952	0.201025	1.14952	up	1.20308	0.266736	1.20308	up	1.48017	0.565765	1.48017	up	1.58804	0.667244	1.58804	up	Rv0564c	gpsA2	Probable glycerol-3-phosphate dehydrogenase 2 [NAD(P)+]	TBFG_10574, TBFG_00565|gpdA1|gpsA2|gpsA1	TBFG_10574[0]|TBMG_00569[0]|JTY_0579[0]|Rv0564c[0]|Mb0579c[0]|EBMYCG00000066873[0]|MT0590[0]|BCG_0609c[0]	NAD(P)H-dependent glycerol-3-phosphate dehydrogenase|glycerol-3-phosphate dehydrogenase [NAD(P)+] gpdA1|Probable glycerol-3-phosphate dehydrogenase 2 [NAD(P)+]|Glycerol-3-phosphate dehydrogenase
BUGS0000000578901	-1.83674	-0.87715	1.83674	down	-1.58007	-0.659987	1.58007	down	1.47414	0.559875	1.47414	up	-2.45306	-1.29458	2.45306	down	1.28024	0.356416	1.28024	up	1.16245	0.217163	1.16245	up	2.70762	1.43703	2.70762	up	3.14051	1.651	3.14051	up	Rv0565c	Rv0565c	PROBABLE MONOOXYGENASE	TBFG_10575, TBFG_00566	TBFG_10575[0]|TBMG_00570[0]|JTY_0580[0]|Rv0565c[0]|Mb0580c[0]|MRA_0572[0]|MT0591[0]|BCG_0610c[0]	monooxygenase|putative monooxygenase|PROBABLE MONOOXYGENASE|Putative monooxygenase|Monooxygenase, flavin-binding family|Probable monooxygenase
BUGS0000000575577	-2.15855	-1.11007	2.15855	down	-1.83369	-0.87475	1.83369	down	-1.22411	-0.29173	1.22411	down	-2.6838	-1.42428	2.6838	down	-1.37526	-0.459701	1.37526	down	1.17716	0.235316	1.17716	up	1.76337	0.818336	1.76337	up	1.95149	0.964578	1.95149	up	Rv0566c	Rv0566c	UPF0234 protein Rv0566c/MT0592	TBFG_10576, TBFG_00567	TBFG_10576[0]|TBMG_00571[0]|JTY_0581[0]|Rv0566c[0]|Mb0581c[0]|MRA_0573[0]|MT0592[0]|BCG_0611c[0]	putative nucleotide-binding protein|hypothetical protein|nucleotide-binding protein|UPF0234 protein Rv0566c/MT0592|UPF0234 protein Mb0581c|UPF0234 protein MRA_0573|UPF0234 protein BCG_0611c
BUGS0000000577965	-1.10339	-0.141941	1.10339	down	1.0022	0.00317097	1.0022	up	1.22875	0.297189	1.22875	up	-1.18021	-0.239043	1.18021	down	1.24905	0.320832	1.24905	up	1.10582	0.145112	1.10582	up	1.35579	0.43913	1.35579	up	1.47414	0.559875	1.47414	up	Rv0567	Rv0567	PROBABLE METHYLTRANSFERASE/METHYLASE	TBFG_10577, TBFG_00568|tcmO	TBFG_10577[0]|TBMG_00572[0]|JTY_0582[0]|Rv0567[0]|Mb0582[0]|MRA_0574[0]|MT0593[0]|BCG_0612[0]	methyltransferase|methyltransferase/methylase|putative methyltransferase/methylase|PROBABLE METHYLTRANSFERASE/METHYLASE|Tetracenpmycin polyketide synthesis 8-o-methyltransferase|Probable methyltransferase/methylase
BUGS0000000573696	-1.32254	-0.40331	1.32254	down	-1.23223	-0.301273	1.23223	down	-1.38993	-0.475011	1.38993	down	-1.00239	-0.00343895	1.00239	down	-1.34324	-0.42572	1.34324	down	1.07329	0.102037	1.07329	up	-1.05095	-0.0717006	1.05095	down	-1.34004	-0.422281	1.34004	down	Rv0568	CYP135B1	Putative cytochrome P450 135B1	TBFG_10578, TBFG_00569|cyp135B1|CYP135B1	TBFG_10578[0]|TBMG_00573[0]|JTY_0583[0]|Rv0568[0]|Mb0583[0]|EBMYCG00000066812[0]|MT0594[0]|BCG_0613[0]	cytochrome P450 135B1 cyp135B1|putative cytochrome p450 135b1|Putative cytochrome P450 135B1|Putative cytochrome p450 135B1 Cyp135B1|Possible cytochrome p450 135b1 cyp135B1
BUGS0000000638077	1.99337	0.995206	1.99337	up	1.84161	0.880966	1.84161	up	1.70744	0.771834	1.70744	up	1.64367	0.716922	1.64367	up	1.59008	0.669096	1.59008	up	-1.0824	-0.11424	1.0824	down	-1.16746	-0.223372	1.16746	down	-1.03371	-0.0478258	1.03371	down	Rv0569	Rv0569	Putative uncharacterized protein	TBFG_10579, TBFG_00570	TBFG_10579[0]|TBMG_00574[0]|JTY_0584[0]|Rv0569[0]|Mb0584[0]|MRA_0576[0]|MT0595[0]|BCG_0614[0]	hypothetical protein|Putative uncharacterized protein|Putative uncharacterized protein Mb0584|Putative uncharacterized protein BCG_0614
BUGS0000000568823	1.96086	0.971484	1.96086	up	2.30506	1.2048	2.30506	up	3.97444	1.99075	3.97444	up	1.52078	0.604812	1.52078	up	2.87063	1.52137	2.87063	up	1.17554	0.233318	1.17554	up	2.02689	1.01927	2.02689	up	1.8876	0.916554	1.8876	up	Rv0570	nrdZ	Ribonucleoside-diphosphate reductase	TBFG_10580, TBFG_00571|nrdZ	TBFG_10580[0]|TBMG_00575[0]|JTY_0585[0]|Rv0570[0]|Mb0585[0]|EBMYCG00000066860[0]|MT0596[0]|BCG_0615[0]	ribonucleoside-diphosphate reductase large subunit nrdZ|putative ribonucleoside-diphosphate reductase large subunit|Ribonucleoside-diphosphate reductase
BUGS0000000579309	-1.00733	-0.0105424	1.00733	down	1.54305	0.625789	1.54305	up	2.39674	1.26108	2.39674	up	-1.19466	-0.2566	1.19466	down	1.89358	0.921117	1.89358	up	1.55437	0.636332	1.55437	up	2.41432	1.27162	2.41432	up	2.26219	1.17772	2.26219	up	Rv0571c	Rv0571c	Putative uncharacterized protein	TBFG_10581, TBFG_00572	TBFG_10581[0]|TBMG_00576[0]|JTY_0586[0]|Rv0571c[0]|Mb0586c[0]|MRA_0578[0]|MT0597[0]|BCG_0616c[0]	hypothetical protein|Putative uncharacterized protein|Putative uncharacterized protein Mb0586c|Putative uncharacterized protein BCG_0616c
BUGS0000000572414	1.02974	0.0422812	1.02974	up	1.25654	0.329452	1.25654	up	2.11686	1.08193	2.11686	up	-1.01885	-0.0269432	1.01885	down	2.7601	1.46472	2.7601	up	1.22025	0.287171	1.22025	up	2.05572	1.03965	2.05572	up	2.81213	1.49166	2.81213	up	Rv0572c	Rv0572c	Putative uncharacterized protein	TBFG_10582, TBFG_00573	TBFG_10582[0]|TBMG_00577[0]|JTY_0587[0]|Rv0572c[0]|Mb0587c[0]|MRA_0579[0]|MT0599[0]|BCG_0617c[0]	hypothetical protein|Putative uncharacterized protein|Putative uncharacterized protein Mb0587c|Putative uncharacterized protein BCG_0617c
BUGS0000000577994	-2.02057	-1.01476	2.02057	down	-1.03933	-0.0556502	1.03933	down	2.81072	1.49094	2.81072	up	-2.52563	-1.33664	2.52563	down	2.09879	1.06956	2.09879	up	1.94411	0.959109	1.94411	up	5.67924	2.5057	5.67924	up	5.30078	2.4062	5.30078	up	Rv0573c	Rv0573c	Nicotinate phosphoribosyltransferase	TBFG_10583, TBFG_00574	TBFG_10583[0]|TBMG_00578[0]|JTY_0588[0]|Rv0573c[0]|Mb0588c[0]|MRA_0580[0]|MT0601[0]|BCG_0618c[0]	nicotinate phosphoribosyltransferase|hypothetical protein|Nicotinate phosphoribosyltransferase
BUGS0000000573398	-1.21087	-0.276044	1.21087	down	1.25703	0.330025	1.25703	up	2.83649	1.50411	2.83649	up	-1.5959	-0.674367	1.5959	down	2.24676	1.16785	2.24676	up	1.52211	0.606069	1.52211	up	3.43462	1.78015	3.43462	up	3.5856	1.84222	3.5856	up	Rv0574c	Rv0574c	CapA-related protein	TBFG_10584, TBFG_00575	TBFG_10584[0]|TBMG_00579[0]|JTY_0589[0]|Rv0574c[0]|Mb0589c[0]|MRA_0581[0]|MT0602[0]|BCG_0619c[0]	hypothetical protein|CapA-related protein|Putative uncharacterized protein Mb0589c|Putative uncharacterized protein|Putative uncharacterized protein BCG_0619c
BUGS0000000570354	1.60651	0.683927	1.60651	up	1.76754	0.821746	1.76754	up	1.35074	0.433746	1.35074	up	1.40069	0.486142	1.40069	up	1.55413	0.636112	1.55413	up	1.10024	0.13782	1.10024	up	-1.18936	-0.250181	1.18936	down	1.10955	0.14997	1.10955	up	Rv0575c	Rv0575c	Monooxygenase, putative	TBFG_10585, TBFG_00576	TBFG_10585[2]|TBMG_00580[2]|JTY_0590[0]|Rv0575c[2]|Mb0590c[0]|MRA_0582[2]|MT0604[2]|BCG_0620c[0]	hypothetical protein|oxidoreductase|Monooxygenase, putative|POSSIBLE OXIDOREDUCTASE|Putative uncharacterized protein|Possible oxidoreductase
BUGS0000000574319	1.21472	0.280621	1.21472	up	1.31747	0.397769	1.31747	up	1.36412	0.447969	1.36412	up	1.19277	0.25432	1.19277	up	1.55724	0.638987	1.55724	up	1.08459	0.117148	1.08459	up	1.12299	0.167348	1.12299	up	1.30556	0.384667	1.30556	up	Rv0576	Rv0576	PROBABLE TRANSCRIPTIONAL REGULATORY PROTEIN (POSSIBLY ARSR-FAMILY)	TBFG_10586, TBFG_00577	TBFG_10586[0]|TBMG_00581[0]|JTY_0591[0]|Rv0576[0]|Mb0591[0]|MRA_0583[0]|MT0605[0]|BCG_0621[0]	ArsR family transcriptional regulator|transcriptional regulator, arsR-family|putative transcriptional regulatory protein|PROBABLE TRANSCRIPTIONAL REGULATORY PROTEIN (POSSIBLY ARSR-FAMILY)|Transcriptional regulator, ArsR family|Probable transcriptional regulatory protein (Possibly arsR-family)
BUGS0000000568607	-1.17857	-0.237041	1.17857	down	-1.16313	-0.218009	1.16313	down	-1.12928	-0.175399	1.12928	down	-1.07037	-0.0981135	1.07037	down	1.3037	0.382607	1.3037	up	1.01328	0.019032	1.01328	up	1.04365	0.0616417	1.04365	up	1.39544	0.480721	1.39544	up	Rv0577	cfp30B	27 kDa antigen Cfp30B	TBFG_10587, TBFG_00578|TB27.3|cfp30B	TBFG_10587[0]|TBMG_00582[0]|JTY_0592[0]|Rv0577[0]|Mb0592[0]|MRA_0584[0]|MT0606[0]|BCG_0622[0]	hypothetical protein|27 kDa antigen Cfp30B|Putative uncharacterized protein|Putative uncharacterized protein TB27.3
BUGS0000000573759	1.41374	0.499518	1.41374	up	1.16522	0.220599	1.16522	up	1.07438	0.103506	1.07438	up	1.97726	0.983501	1.97726	up	1.45014	0.536191	1.45014	up	-1.21329	-0.278919	1.21329	down	-1.31587	-0.396012	1.31587	down	-1.3635	-0.44731	1.3635	down	Rv0578c	PE_PGRS7	PE-PGRS FAMILY PROTEIN	TBFG_10588, TBFG_00579|PE_PGRS7	TBFG_10588[0]|TBMG_03991[0]|JTY_0593[0]|Rv0578c[0]|Mb0593c[0]|MRA_0585[0]|MT0607[0]|BCG_0623c[0]	PE-PGRS family protein|PE-PGRS FAMILY PROTEIN|PE_PGRS family protein
BUGS0000000577520	1.29167	0.369238	1.29167	up	1.34933	0.432241	1.34933	up	1.64836	0.721035	1.64836	up	1.03663	0.051908	1.03663	up	1.5948	0.673375	1.5948	up	1.04464	0.0630026	1.04464	up	1.27615	0.351797	1.27615	up	1.53844	0.621467	1.53844	up	Rv0579	Rv0579	Putative uncharacterized protein	TBFG_10590, TBFG_00581	TBFG_10590[0]|TBMG_00586[0]|JTY_0594[0]|Rv0579[0]|Mb0594[0]|MRA_0586[0]|MT0608.1[0]|BCG_0624[0]	hypothetical protein|Putative uncharacterized protein|Putative uncharacterized protein Mb0594|Putative uncharacterized protein BCG_0624
BUGS0000000635897	-1.35682	-0.44023	1.35682	down	-1.31707	-0.397335	1.31707	down	-1.30343	-0.382316	1.30343	down	-1.92514	-0.94496	1.92514	down	-1.44625	-0.532319	1.44625	down	1.03018	0.0428958	1.03018	up	1.04096	0.0579147	1.04096	up	1.33112	0.412641	1.33112	up	Rv0580c	Rv0580c	Putative uncharacterized protein	TBFG_10591, TBFG_00582	TBFG_10591[0]|TBMG_00587[0]|JTY_0595[0]|Rv0580c[0]|Mb0595c[0]|MRA_0587[0]|MT0609[0]|BCG_0625c[0]	hypothetical protein|Putative uncharacterized protein|Putative uncharacterized protein Mb0595c|Putative uncharacterized protein BCG_0625c
BUGS0000000633791	-4.72186	-2.23936	4.72186	down	-3.99935	-1.99977	3.99935	down	-2.73307	-1.45052	2.73307	down	-3.61526	-1.8541	3.61526	down	-3.39425	-1.76309	3.39425	down	1.18066	0.23959	1.18066	up	1.72768	0.788834	1.72768	up	1.06511	0.0910053	1.06511	up	Rv0581	Rv0581	Putative uncharacterized protein	TBFG_10592, TBFG_00583	TBFG_10592[0]|TBMG_00588[0]|JTY_0596[0]|Rv0581[0]|Mb0596[0]|MRA_0588[0]|BCG_0626[0]	hypothetical protein|antitoxin|Putative uncharacterized protein|Putative uncharacterized protein Mb0596|Putative uncharacterized protein BCG_0626
BUGS0000000577363	-1.48785	-0.573229	1.48785	down	-1.37283	-0.457152	1.37283	down	1.08205	0.113773	1.08205	up	-2.10069	-1.07086	2.10069	down	-1.05463	-0.0767426	1.05463	down	1.08378	0.116077	1.08378	up	1.60993	0.687002	1.60993	up	1.99187	0.994122	1.99187	up	Rv0583c	lpqN	PROBABLE CONSERVED LIPOPROTEIN LPQN	TBFG_10594, TBFG_00585|lpqN	TBFG_10594[0]|TBMG_00590[0]|JTY_0598[0]|Rv0583c[0]|Mb0598c[0]|EBMYCG00000065394[0]|MT0611[0]|BCG_0628c[0]	lipoprotein lpqN|putative lipoprotein|PROBABLE CONSERVED LIPOPROTEIN LPQN|Putative conserved lipoprotein LpqN|Probable conserved lipoprotein lpqN
BUGS0000000568443	1.07577	0.105372	1.07577	up	1.30015	0.378683	1.30015	up	3.66809	1.87503	3.66809	up	-1.24002	-0.310363	1.24002	down	2.26048	1.17663	2.26048	up	1.20858	0.273311	1.20858	up	3.40972	1.76966	3.40972	up	2.80304	1.48699	2.80304	up	Rv0584	Rv0584	POSSIBLE CONSERVED EXPORTED PROTEIN	TBFG_10595, TBFG_00586	TBFG_10595[0]|TBMG_00591[0]|JTY_0599[0]|Rv0584[0]|Mb0599[0]|MRA_0591[0]|MT0612[0]|BCG_0629[0]	hypothetical protein|POSSIBLE CONSERVED EXPORTED PROTEIN|Putative conserved exported protein|Putative uncharacterized protein|Possible conserved exported protein
BUGS0000000637211	-2.05	-1.03562	2.05	down	-1.50069	-0.585624	1.50069	down	2.10548	1.07415	2.10548	up	-2.64901	-1.40545	2.64901	down	2.02411	1.01729	2.02411	up	1.36604	0.449997	1.36604	up	4.31623	2.10977	4.31623	up	5.36189	2.42274	5.36189	up	Rv0585c	Rv0585c	PROBABLE CONSERVED INTEGRAL MEMBRANE PROTEIN	TBFG_10596, TBFG_00587	TBFG_10596[0]|TBMG_00592[0]|JTY_0600[0]|Rv0585c[0]|Mb0600c[1]|MRA_0592[0]|MT0614[0]|BCG_0630c[0]	integral membrane protein|hypothetical protein|putative integral membrane protein|PROBABLE CONSERVED INTEGRAL MEMBRANE PROTEIN|Putative conserved integral membrane protein|Putative uncharacterized protein|Probable conserved integral membrane protein
BUGS0000000633380	6.85776	2.77774	6.85776	up	8.14622	3.02613	8.14622	up	7.22037	2.85207	7.22037	up	11.7764	3.55782	11.7764	up	8.05441	3.00978	8.05441	up	1.18788	0.248394	1.18788	up	1.05288	0.0743356	1.05288	up	-1.4621	-0.548046	1.4621	down	Rv0586	Rv0586	Uncharacterized HTH-type transcriptional regulator Rv0586/MT0615	TBFG_10597, TBFG_00588	TBFG_10597[0]|TBMG_00593[0]|JTY_0601[0]|Rv0586[0]|Mb0601[0]|MRA_0593[0]|MT0615[0]|BCG_0631[0]	GntR family transcriptional regulator|transcriptional regulator, gntR-family|putative transcriptional regulatory protein|Uncharacterized HTH-type transcriptional regulator Rv0586/MT0615|Uncharacterized HTH-type transcriptional regulator Mb0601|Probable transcriptional regulatory protein (GntR-family)
BUGS0000000634903	7.26657	2.86127	7.26657	up	7.42219	2.89185	7.42219	up	7.30175	2.86824	7.30175	up	9.64538	3.26984	9.64538	up	7.1284	2.83358	7.1284	up	1.02142	0.0305715	1.02142	up	1.00484	0.0069685	1.00484	up	-1.35309	-0.43626	1.35309	down	Rv0587	yrbE2A	CONSERVED HYPOTHETICAL INTEGRAL MEMBRANE PROTEIN YRBE2A	TBFG_10598, TBFG_00589|yrbE2A	TBFG_10598[1]|TBMG_00594[1]|JTY_0602[1]|Rv0587[0]|Mb0602[1]|EBMYCG00000067908[0]|MT0616[1]|BCG_0632[1]	integral membrane protein YrbE2a|hypothetical protein|hypothetical integral membrane protein|CONSERVED HYPOTHETICAL INTEGRAL MEMBRANE PROTEIN YRBE2A|Conserved hypothetical integral membrane protein YrbE2a|Conserved hypothetical integral membrane protein yrbE2A
BUGS0000000572045	6.05785	2.59881	6.05785	up	5.83438	2.54458	5.83438	up	5.74194	2.52154	5.74194	up	7.1574	2.83944	7.1574	up	5.35001	2.41954	5.35001	up	-1.0383	-0.0542269	1.0383	down	-1.05502	-0.0772667	1.05502	down	-1.33783	-0.419894	1.33783	down	Rv0588	yrbE2B	CONSERVED HYPOTHETICAL INTEGRAL MEMBRANE PROTEIN YRBE2B	TBFG_10599, TBFG_00590|yrbE2B	TBFG_10599[0]|TBMG_00595[0]|JTY_0603[0]|Rv0588[0]|Mb0603[0]|EBMYCG00000068377[0]|MT0617[0]|BCG_0633[0]	integral membrane protein YrbE2b|hypothetical protein|hypothetical integral membrane protein|CONSERVED HYPOTHETICAL INTEGRAL MEMBRANE PROTEIN YRBE2B|Conserved hypothetical integral membrane protein YrbE2b|Putative uncharacterized protein|Conserved hypothetical integral membrane protein yrbE2B
BUGS0000000573346	3.54086	1.8241	3.54086	up	4.06659	2.02382	4.06659	up	3.72922	1.89887	3.72922	up	4.99846	2.32148	4.99846	up	3.95912	1.98518	3.95912	up	1.14847	0.199718	1.14847	up	1.0532	0.0747728	1.0532	up	-1.26252	-0.336305	1.26252	down	Rv0589	mce2A	MCE-FAMILY PROTEIN MCE2A	TBFG_10600, TBFG_00591|mce2A|mce-2	TBFG_10600[0]|TBMG_00596[0]|JTY_0604[0]|Rv0589[0]|Mb0604[0]|EBMYCG00000068367[0]|MT0618[0]|BCG_0634[0]	MCE-family protein mce2A|MCE-family protein|MCE-FAMILY PROTEIN MCE2A|MCE-family protein Mce2A|Virulence factor|Mce-family protein mce2A
BUGS0000000634490	2.41933	1.27461	2.41933	up	2.71903	1.44309	2.71903	up	2.7861	1.47825	2.7861	up	2.63073	1.39546	2.63073	up	2.6682	1.41587	2.6682	up	1.12388	0.168484	1.12388	up	1.1516	0.203639	1.1516	up	1.01425	0.0204072	1.01425	up	Rv0590	mce2B	MCE-FAMILY PROTEIN MCE2B	TBFG_10601, TBFG_00592|mce2B	TBFG_10601[0]|TBMG_00597[0]|JTY_0605[0]|Rv0590[0]|Mb0605[0]|EBMYCG00000067084[0]|MT0619[0]|BCG_0635[0]	MCE-family protein mce2B|MCE-family protein|MCE-FAMILY PROTEIN MCE2B|MCE-family protein Mce2B|Virulence factor mce family protein|Mce-family protein mce2B
BUGS0000000634104	1.90636	0.930818	1.90636	up	2.31711	1.21233	2.31711	up	3.16336	1.66146	3.16336	up	1.44406	0.530136	1.44406	up	1.53767	0.620743	1.53767	up	1.21547	0.281509	1.21547	up	1.65938	0.730641	1.65938	up	1.06482	0.0906076	1.06482	up	Rv0590.1	Rv0590.1	MCE-FAMILY RELATED PROTEIN	TBFG_10602, TBFG_00593|mce2B	TBFG_10602[0]|TBMG_00598[0]|JTY_0605[0]|Rv0590.1[0]|Mb0605[0]|MRA_0598[0]|MT0620[0]|BCG_0635[0]	MCE family-like protein|MCE-family related protein|MCE-family protein|MCE-FAMILY RELATED PROTEIN|MCE-FAMILY PROTEIN MCE2B|Mce-family protein mce2B
BUGS0000000578512	1.09265	0.127832	1.09265	up	1.70816	0.772441	1.70816	up	3.64209	1.86477	3.64209	up	-1.94282	-0.958155	1.94282	down	-1.72283	-0.784781	1.72283	down	1.56332	0.644609	1.56332	up	3.33326	1.73694	3.33326	up	1.12769	0.173373	1.12769	up	Rv0591	mce2C	MCE-FAMILY PROTEIN MCE2C	TBFG_10603, TBFG_00594|mce2C	TBFG_10603[0]|TBMG_00599[0]|JTY_0606[0]|Rv0591[0]|Mb0606[0]|EBMYCG00000068098[0]|MT0621[0]|BCG_0636[0]	MCE-family protein mce2C|MCE-family protein|MCE-FAMILY PROTEIN MCE2C|MCE-family protein Mce2C|Virulence factor mce family protein|Mce-family protein mce2C
BUGS0000000576490	-1.30561	-0.384721	1.30561	down	1.06749	0.0942268	1.06749	up	2.14582	1.10153	2.14582	up	-2.35331	-1.23469	2.35331	down	-1.64533	-0.718376	1.64533	down	1.39373	0.478948	1.39373	up	2.8016	1.48625	2.8016	up	1.4303	0.516314	1.4303	up	Rv0592	mce2D	MCE-FAMILY PROTEIN MCE2D	TBFG_10604, TBFG_00595|mce2Da|mce2D	TBFG_10604[0]|TBMG_00600[0]|JTY_0607[0]|Rv0592[0]|Mb0607[0]|EBMYCG00000066980[0]|MT0622[0]|BCG_0637[0]	MCE-family protein mce2D|MCE-family protein|MCE-FAMILY PROTEIN MCE2D|MCE-FAMILY PROTEIN MCE2DA [FIRST PART]|MCE-family protein Mce2D|Mce-family protein mce2Da [first part]
BUGS0000000635420	-1.51515	-0.599463	1.51515	down	-1.35155	-0.434614	1.35155	down	1.61667	0.693023	1.61667	up	-1.86481	-0.899029	1.86481	down	1.46747	0.553335	1.46747	up	1.12105	0.164849	1.12105	up	2.4495	1.29249	2.4495	up	2.73656	1.45236	2.73656	up	Rv0593	lprL	POSSIBLE MCE-FAMILY LIPOPROTEIN LPRL (MCE-FAMILY LIPOPROTEIN MCE2E)	TBFG_10605, TBFG_00596|lprL	TBFG_10605[0]|TBMG_00601[0]|JTY_0608[0]|Rv0593[0]|EBMYCG00000066424[0]|MT0623[0]|BCG_0639[0]	MCE family lipoprotein LprL|MCE-family lipoprotein mce2E|putative MCE-family lipoprotein|POSSIBLE MCE-FAMILY LIPOPROTEIN LPRL (MCE-FAMILY LIPOPROTEIN MCE2E)|MCE-family lipoprotein LprL|Possible mce-family lipoprotein lprL
BUGS0000000570162	-2.28459	-1.19193	2.28459	down	-1.73875	-0.798047	1.73875	down	1.63849	0.71237	1.63849	up	-1.35563	-0.438961	1.35563	down	2.02667	1.01911	2.02667	up	1.31393	0.393886	1.31393	up	3.74328	1.9043	3.74328	up	2.7474	1.45807	2.7474	up	Rv0594	mce2F	MCE-FAMILY PROTEIN MCE2F	TBFG_10606, TBFG_00597|mce2F	TBFG_10606[0]|TBMG_00602[0]|JTY_0609[0]|Rv0594[0]|Mb0610[0]|EBMYCG00000066366[0]|MT0624[0]|BCG_0640[0]	MCE-family protein mce2F|MCE-family protein|MCE-FAMILY PROTEIN MCE2F|MCE-family protein Mce2F|Virulence factor mce family protein|Mce-family protein mce2F
BUGS0000000570994	1.03429	0.048646	1.03429	up	1.14142	0.190833	1.14142	up	1.94816	0.962109	1.94816	up	-1.06903	-0.096303	1.06903	down	1.86734	0.900981	1.86734	up	1.10358	0.142187	1.10358	up	1.88356	0.913463	1.88356	up	1.99624	0.997284	1.99624	up	Rv0595c	Rv0595c	Putative uncharacterized protein	TBFG_10607, TBFG_00598	TBFG_10607[0]|TBMG_00603[0]|JTY_0610[0]|Rv0595c[0]|Mb0611c[0]|MRA_0603[0]|MT0625[0]|BCG_0641c[0]	hypothetical protein|toxin|Putative uncharacterized protein|Putative uncharacterized protein Mb0611c|Putative uncharacterized protein BCG_0641c
BUGS0000000637924	1.03885	0.0549889	1.03885	up	1.19886	0.261662	1.19886	up	1.74435	0.802686	1.74435	up	-1.02444	-0.0348296	1.02444	down	1.69492	0.761215	1.69492	up	1.15402	0.206673	1.15402	up	1.67911	0.747697	1.67911	up	1.73633	0.796044	1.73633	up	Rv0596c	Rv0596c	Putative uncharacterized protein	TBFG_10608, TBFG_00599	TBFG_10608[0]|TBMG_00604[0]|JTY_0611[0]|Rv0596c[0]|Mb0612c[0]|MRA_0604[0]|MT0626[0]|BCG_0642c[0]	hypothetical protein|antitoxin|Putative uncharacterized protein|Putative uncharacterized protein Mb0612c|Putative uncharacterized protein BCG_0642c
BUGS0000000575684	-2.06816	-1.04834	2.06816	down	-2.11822	-1.08286	2.11822	down	-1.97566	-0.982333	1.97566	down	-1.74625	-0.804263	1.74625	down	-1.48289	-0.568411	1.48289	down	-1.02421	-0.0345106	1.02421	down	1.04682	0.0660119	1.04682	up	1.1776	0.235852	1.1776	up	Rv0597c	Rv0597c	Putative uncharacterized protein	TBFG_10609, TBFG_00600	TBFG_10609[0]|TBMG_00605[0]|JTY_0612[0]|Rv0597c[0]|Mb0613c[0]|MRA_0605[0]|MT0627[0]|BCG_0643c[0]	hypothetical protein|Putative uncharacterized protein|Putative uncharacterized protein Mb0613c|Putative uncharacterized protein BCG_0643c
BUGS0000000577762	-1.80505	-0.85204	1.80505	down	-1.8282	-0.870427	1.8282	down	-1.57755	-0.657683	1.57755	down	-1.48281	-0.568333	1.48281	down	1.01012	0.0145278	1.01012	up	-1.01283	-0.0183868	1.01283	down	1.14421	0.194357	1.14421	up	1.49782	0.58286	1.49782	up	Rv0598c	Rv0598c	Putative uncharacterized protein	TBFG_10610, TBFG_00601	TBFG_10610[0]|TBMG_00606[0]|JTY_0613[0]|Rv0598c[0]|Mb0614c[0]|MRA_0606[0]|MT0628[0]|BCG_0644c[0]	hypothetical protein|toxin|Putative uncharacterized protein|Putative uncharacterized protein Mb0614c|Putative uncharacterized protein BCG_0644c
BUGS0000000575384	-1.98253	-0.987345	1.98253	down	-1.85244	-0.889425	1.85244	down	-1.65889	-0.730221	1.65889	down	-1.33724	-0.41926	1.33724	down	-1.01151	-0.0165133	1.01151	down	1.07023	0.0979199	1.07023	up	1.19509	0.257123	1.19509	up	1.32202	0.402746	1.32202	up	Rv0599c	Rv0599c	Putative uncharacterized protein	TBFG_10611, TBFG_00602	TBFG_10611[0]|TBMG_00607[0]|JTY_0614[0]|Rv0599c[0]|Mb0615c[0]|MRA_0607[0]|MT0629[0]|BCG_0645c[0]	hypothetical protein|antitoxin|Putative uncharacterized protein|Putative uncharacterized protein Mb0615c|Putative uncharacterized protein BCG_0645c
BUGS0000000633490	-2.62236	-1.39087	2.62236	down	-1.22589	-0.293824	1.22589	down	1.41708	0.502922	1.41708	up	-4.44945	-2.15363	4.44945	down	1.11275	0.154128	1.11275	up	2.13916	1.09704	2.13916	up	3.7161	1.89379	3.7161	up	4.95111	2.30775	4.95111	up	Rv0601c	Rv0601c	PROBABLE TWO COMPONENT SENSOR KINASE [FIRST PART]	TBFG_10612, TBFG_00603, TBFG_00604	TBFG_10612[1]|TBMG_00608[1]|JTY_0616[1]|Rv0601c[0]|Mb0617c[1]|MRA_0608.1[0]|MT0630[1]|BCG_0647c[1]	two component sensor kinase|two component system sensor kinase|putative two component sensor kinase|PROBABLE TWO COMPONENT SENSOR KINASE [FIRST PART]|PROBABLE TWO COMPONENT SENSOR KINASE (FIRST PART)|Putative two component sensor kinase|Sensor protein|Probable two component sensor kinase (First part)
BUGS0000000575197	-3.64806	-1.86713	3.64806	down	-1.68312	-0.751139	1.68312	down	1.69593	0.762075	1.69593	up	-4.60287	-2.20253	4.60287	down	1.17773	0.236007	1.17773	up	2.16744	1.11599	2.16744	up	6.18685	2.6292	6.18685	up	5.42093	2.43854	5.42093	up	Rv0602c	tcrA	PROBABLE TWO COMPONENT DNA BINDING TRANSCRIPTIONAL REGULATORY PROTEIN TCRA	TBFG_10613, TBFG_00605|tcrA	TBFG_10613[0]|TBMG_00609[0]|JTY_0617[0]|Rv0602c[0]|Mb0618c[0]|EBMYCG00000068504[0]|MT0631[0]|BCG_0648c[0]	two component system DNA binding transcriptional regulatory protein tcrA|two component system transcriptional regulator tcrA|putative two component DNA binding transcriptional regulatory protein|PROBABLE TWO COMPONENT DNA BINDING TRANSCRIPTIONAL REGULATORY PROTEIN TCRA|PUTATIVE TWO COMPONENT DNA BINDING TRANSCRIPTIONAL REGULATORY PROTEIN TCRA|Putative two component DNA binding transcriptional reg…
BUGS0000000580285	-2.42005	-1.27504	2.42005	down	-1.15556	-0.208595	1.15556	down	1.63309	0.707609	1.63309	up	-3.41737	-1.77288	3.41737	down	1.11589	0.158199	1.11589	up	2.09426	1.06644	2.09426	up	3.95217	1.98265	3.95217	up	3.81341	1.93108	3.81341	up	Rv0603	Rv0603	POSSIBLE EXPORTED PROTEIN	TBFG_10614, TBFG_00606	TBFG_10614[0]|TBMG_00610[0]|JTY_0618[0]|Rv0603[0]|Mb0619[1]|MRA_0610[0]|BCG_0649[0]	hypothetical protein|POSSIBLE EXPORTED PROTEIN|Putative exported protein|Possible exported protein
BUGS0000000574161	-2.93111	-1.55145	2.93111	down	-1.91438	-0.936876	1.91438	down	-1.72261	-0.7846	1.72261	down	-3.19318	-1.675	3.19318	down	-1.9917	-0.993998	1.9917	down	1.5311	0.614572	1.5311	up	1.70155	0.766849	1.70155	up	1.60325	0.680998	1.60325	up	Rv0604	lpqO	PROBABLE CONSERVED LIPOPROTEIN LPQO	TBFG_10615, TBFG_00607|lpqO	TBFG_10615[0]|TBMG_00611[0]|JTY_0619[0]|Rv0604[0]|Mb0620[0]|EBMYCG00000066173[0]|MT0632[0]|BCG_0650[0]	lipoprotein lpqO|putative lipoprotein|PROBABLE CONSERVED LIPOPROTEIN LPQO|Putative conserved lipoprotein LpqO|Probable conserved lipoprotein lpqO
BUGS0000000635592	-1.95491	-0.967105	1.95491	down	-1.88857	-0.917295	1.88857	down	-1.83238	-0.87372	1.83238	down	-1.75628	-0.812525	1.75628	down	-1.9958	-0.996969	1.9958	down	1.03513	0.0498104	1.03513	up	1.06687	0.0933847	1.06687	up	-1.13638	-0.184444	1.13638	down	Rv0605	Rv0605	IS1536, resolvase	TBFG_10616, TBFG_00608	TBFG_10616[0]|TBMG_00612[0]|JTY_0620[0]|Rv0605[0]|Mb0621[0]|MRA_0612[0]|MT0633[0]|BCG_0651[0]	resolvase|putative resolvase|IS1536, resolvase|POSSIBLE RESOLVASE|IS1536 resolvase|Possible resolvase
BUGS0000000572557	-1.76622	-0.820664	1.76622	down	-1.8235	-0.866708	1.8235	down	-1.68983	-0.756881	1.68983	down	-1.6522	-0.724389	1.6522	down	-1.6798	-0.748292	1.6798	down	-1.03243	-0.0460443	1.03243	down	1.0452	0.0637832	1.0452	up	-1.01671	-0.0239034	1.01671	down	Rv0606	Rv0606	POSSIBLE TRANSPOSASE	TBFG_10617, TBFG_00609	TBFG_10617[0]|TBMG_00613[0]|JTY_0621[0]|Rv0606[0]|Mb0622[0]|MRA_0613[0]|MT0635[0]|BCG_0652[0]	transposase|putative transposase|POSSIBLE TRANSPOSASE|PUTATIVE TRANSPOSASE|Truncated IS1536 transposase|Putative transposase
BUGS0000000575073	-1.27387	-0.349221	1.27387	down	-1.24656	-0.317957	1.24656	down	1.12606	0.171281	1.12606	up	-1.51524	-0.599545	1.51524	down	-1.17499	-0.232653	1.17499	down	1.02191	0.0312634	1.02191	up	1.43445	0.520502	1.43445	up	1.28957	0.366892	1.28957	up	Rv0607	Rv0607	Putative uncharacterized protein	TBFG_10618, TBFG_00610	TBFG_10618[0]|TBMG_00614[0]|JTY_0622[0]|Rv0607[0]|Mb0623[0]|MRA_0614[0]|MT0636[0]|BCG_0653[0]	hypothetical protein|Putative uncharacterized protein|Putative uncharacterized protein Mb0623|Putative uncharacterized protein BCG_0653
BUGS0000000577013	-1.30971	-0.389246	1.30971	down	-1.33502	-0.416864	1.33502	down	-1.27707	-0.352839	1.27707	down	-1.76453	-0.819283	1.76453	down	-1.89489	-0.922115	1.89489	down	-1.01933	-0.0276189	1.01933	down	1.02556	0.036406	1.02556	up	-1.07388	-0.102832	1.07388	down	Rv0608	Rv0608	Putative uncharacterized protein	TBFG_10619, TBFG_00611	TBFG_10619[0]|TBMG_00615[0]|JTY_0623[0]|Rv0608[0]|Mb0624[0]|MRA_0615[0]|MT0637[0]|BCG_0654[0]	hypothetical protein|antitoxin|Putative uncharacterized protein|Putative uncharacterized protein Mb0624|Putative uncharacterized protein BCG_0654
BUGS0000000574482	-1.08046	-0.11165	1.08046	down	-1.10611	-0.145501	1.10611	down	-1.01577	-0.0225725	1.01577	down	-1.35675	-0.440157	1.35675	down	-1.3501	-0.433063	1.3501	down	-1.02374	-0.0338516	1.02374	down	1.06369	0.089077	1.06369	up	1.00493	0.00709391	1.00493	up	Rv0609	Rv0609	UPF0110 protein Rv0609/MT0638	TBFG_10620, TBFG_00612	TBFG_10620[0]|TBMG_03992[0]|JTY_0624[0]|Rv0609[0]|Mb0625[0]|MRA_0616[0]|MT0638[0]|BCG_0655[0]	hypothetical protein|toxin|UPF0110 protein Rv0609/MT0638|UPF0110 protein Mb0625|Putative uncharacterized protein|Putative uncharacterized protein BCG_0655
BUGS0000000575982	1.06131	0.0858521	1.06131	up	1.21407	0.279854	1.21407	up	1.35852	0.442039	1.35852	up	1.15213	0.204298	1.15213	up	1.11304	0.154511	1.11304	up	1.14393	0.194002	1.14393	up	1.28004	0.356187	1.28004	up	-1.03511	-0.049787	1.03511	down	Rv0609.1	Rv0609.1	Putative uncharacterized protein		TBMG_03993[0]|JTY_0625[0]|Rv0609.1[0]|Mb0626[0]|MRA_0617[0]|MT0638.1[1]|BCG_0656[0]	hypothetical protein|Putative uncharacterized protein|Putative uncharacterized protein Mb0626|Putative uncharacterized protein BCG_0656
BUGS0000000637580	1.14802	0.199152	1.14802	up	1.30907	0.388539	1.30907	up	1.49776	0.582802	1.49776	up	1.03989	0.0564289	1.03989	up	1.27117	0.346151	1.27117	up	1.14028	0.189387	1.14028	up	1.30464	0.38365	1.30464	up	1.22241	0.289722	1.22241	up	Rv0610c	Rv0610c	Putative uncharacterized protein	TBFG_10621, TBFG_00613	TBFG_10621[0]|TBMG_00618[0]|JTY_0626[0]|Rv0610c[0]|Mb0627c[0]|MRA_0619[0]|MT0640[0]|BCG_0657c[0]	hypothetical protein|Putative uncharacterized protein|Putative uncharacterized protein Mb0627c|Putative uncharacterized protein BCG_0657c
BUGS0000000569719	1.20586	0.270062	1.20586	up	1.2426	0.313361	1.2426	up	1.26226	0.336012	1.26226	up	1.13553	0.183362	1.13553	up	1.12741	0.173016	1.12741	up	1.03047	0.0432992	1.03047	up	1.04677	0.0659509	1.04677	up	-1.0072	-0.0103459	1.0072	down	Rv0611c	Rv0611c	Putative uncharacterized protein	TBFG_10622, TBFG_00614	TBFG_10622[0]|TBMG_00619[0]|JTY_0627[0]|Rv0611c[0]|Mb0628c[0]|MRA_0620[0]|MT0641[0]|BCG_0658c[0]	hypothetical protein|Putative uncharacterized protein|Putative uncharacterized protein Mb0628c|Putative uncharacterized protein BCG_0658c
BUGS0000000574495	3.69352	1.885	3.69352	up	4.97088	2.3135	4.97088	up	6.20028	2.63233	6.20028	up	3.57677	1.83866	3.57677	up	5.7435	2.52193	5.7435	up	1.34584	0.428503	1.34584	up	1.67869	0.747338	1.67869	up	1.60578	0.683275	1.60578	up	Rv0612	Rv0612	Putative uncharacterized protein	TBFG_10623, TBFG_00615	TBFG_10623[0]|TBMG_00620[0]|JTY_0628[0]|Rv0612[0]|Mb0629[0]|MRA_0621[0]|MT0642[0]|BCG_0659[0]	hypothetical protein|Putative uncharacterized protein|Putative uncharacterized protein Mb0629|Putative uncharacterized protein BCG_0659
BUGS0000000576430	-3.07454	-1.62037	3.07454	down	-2.95988	-1.56554	2.95988	down	-2.99592	-1.583	2.99592	down	-3.19823	-1.67727	3.19823	down	-3.01167	-1.59056	3.01167	down	1.03874	0.054832	1.03874	up	1.02624	0.0373707	1.02624	up	1.06194	0.0867081	1.06194	up	Rv0613c	Rv0613c	Putative uncharacterized protein	TBFG_10624, TBFG_00616	TBFG_10624[0]|TBMG_00621[0]|JTY_0629[0]|Rv0613c[0]|Mb0630c[0]|MRA_0622[0]|MT0643[0]|BCG_0660c[0]	hypothetical protein|Putative uncharacterized protein|Putative uncharacterized protein Mb0630c|Putative uncharacterized protein BCG_0660c
BUGS0000000572634	-2.6064	-1.38206	2.6064	down	-1.61649	-0.692868	1.61649	down	1.83782	0.877994	1.83782	up	-3.49243	-1.80423	3.49243	down	1.47659	0.562273	1.47659	up	1.61238	0.689189	1.61238	up	4.79009	2.26005	4.79009	up	5.1569	2.3665	5.1569	up	Rv0614	Rv0614	Putative uncharacterized protein		TBMG_00622[0]|JTY_0630[0]|Rv0614[0]|Mb0631[0]|MRA_0623[0]|MT0644[0]|BCG_0661[0]	hypothetical protein|Putative uncharacterized protein|Putative uncharacterized protein Mb0631|Putative uncharacterized protein BCG_0661
BUGS0000000637318	1.15768	0.211239	1.15768	up	1.16911	0.225413	1.16911	up	1.24165	0.312261	1.24165	up	1.2551	0.327801	1.2551	up	1.10024	0.137824	1.10024	up	1.00987	0.0141745	1.00987	up	1.07253	0.101022	1.07253	up	-1.14075	-0.189977	1.14075	down	Rv0615	Rv0615	PROBABLE INTEGRAL MEMBRANE PROTEIN		MT0645[0]	Putative uncharacterized protein
BUGS0000000576404	-1.27235	-0.347493	1.27235	down	1.0341	0.0483747	1.0341	up	1.58106	0.660892	1.58106	up	-1.58352	-0.663134	1.58352	down	1.55866	0.640306	1.55866	up	1.31573	0.395867	1.31573	up	2.01166	1.00838	2.01166	up	2.46817	1.30344	2.46817	up	Rv0616c	Rv0616c	Putative uncharacterized protein		TBFG_10627[0]|TBMG_00624[0]|JTY_0632[0]|Rv0616c[0]|Mb0633c[0]|MRA_0625[0]|MT0645.1[0]|BCG_0663c[0]	hypothetical protein|Putative uncharacterized protein|Putative uncharacterized protein Mb0633c|Putative uncharacterized protein BCG_0663c
BUGS0000000576156	1.49519	0.580331	1.49519	up	1.5024	0.587266	1.5024	up	1.49489	0.580038	1.49489	up	1.59239	0.671194	1.59239	up	1.5377	0.620773	1.5377	up	1.00482	0.00693512	1.00482	up	-1.0002	-0.000292778	1.0002	down	-1.03557	-0.0504203	1.03557	down	Rv0617	Rv0617	Putative uncharacterized protein	TBFG_10628, TBFG_00620	TBFG_10628[0]|TBMG_00626[0]|JTY_0634[0]|Rv0617[0]|Mb0634[0]|MRA_0626[0]|MT0646[0]|BCG_0664[0]	hypothetical protein|toxin|Putative uncharacterized protein|Putative uncharacterized protein Mb0634|Putative uncharacterized protein BCG_0664
BUGS0000000638055	-2.26635	-1.18037	2.26635	down	-1.2516	-0.323778	1.2516	down	2.03277	1.02345	2.03277	up	-2.83313	-1.50239	2.83313	down	-1.05876	-0.0823708	1.05876	down	1.81076	0.856593	1.81076	up	4.60696	2.20382	4.60696	up	2.6759	1.42002	2.6759	up	Rv0618	galTa	PROBABLE GALACTOSE-1-PHOSPHATE URIDYLYLTRANSFERASE GALTA [FIRST PART]	TBFG_10629, TBFG_00621|galT|galTa	TBFG_10629[0]|TBMG_00627[0]|JTY_0635[1]|Rv0618[0]|Mb0635[1]|EBMYCG00000066386[0]|MT0647[0]|BCG_0665[1]	galactose-1-phosphate uridylyltransferase galTa|putative galactose-1-phosphate uridylyltransferase|PROBABLE GALACTOSE-1-PHOSPHATE URIDYLYLTRANSFERASE GALTA [FIRST PART]|Galactose-1-phosphate uridylyltransferase|Putative galactose-1-phosphate uridylyltransferase GalTa
BUGS0000000638099	-1.19443	-0.256327	1.19443	down	1.51641	0.600662	1.51641	up	3.44374	1.78398	3.44374	up	-2.48973	-1.31599	2.48973	down	-2.05219	-1.03716	2.05219	down	1.81125	0.856989	1.81125	up	4.11332	2.0403	4.11332	up	1.21321	0.278826	1.21321	up	Rv0619	galTb	PROBABLE GALACTOSE-1-PHOSPHATE URIDYLYLTRANSFERASE GALTB [SECOND PART]	TBFG_10630, TBFG_00622|galT|galTb	TBFG_10630[0]|TBMG_00628[0]|JTY_0635[1]|Rv0619[0]|Mb0635[1]|EBMYCG00000066129[0]|MT0647[1]|BCG_0665[1]	galactose-1-phosphate uridylyltransferase galTb|putative galactose-1-phosphate uridylyltransferase|PROBABLE GALACTOSE-1-PHOSPHATE URIDYLYLTRANSFERASE GALTB [SECOND PART]|Galactose-1-phosphate uridylyltransferase|Putative galactose-1-phosphate uridylyltransferase GalTb
BUGS0000000634272	-1.31271	-0.392544	1.31271	down	1.54971	0.632	1.54971	up	3.43626	1.78084	3.43626	up	-2.43572	-1.28435	2.43572	down	-1.63212	-0.706749	1.63212	down	2.03432	1.02454	2.03432	up	4.5108	2.17338	4.5108	up	1.49236	0.577598	1.49236	up	Rv0620	galK	Galactokinase	TBFG_10631, TBFG_00623|galK	TBFG_10631[0]|TBMG_00629[0]|JTY_0636[1]|Rv0620[0]|Mb0636[1]|EBMYCG00000066663[0]|MT0648[0]|BCG_0666[1]	galactokinase|galactokinase galK|Galactokinase
BUGS0000000634753	-1.39319	-0.478396	1.39319	down	-1.10575	-0.145025	1.10575	down	1.5895	0.668571	1.5895	up	-1.52685	-0.610555	1.52685	down	1.98235	0.987215	1.98235	up	1.25995	0.333371	1.25995	up	2.21448	1.14697	2.21448	up	3.02675	1.59777	3.02675	up	Rv0621	Rv0621	POSSIBLE MEMBRANE PROTEIN	TBFG_10632, TBFG_00624	TBFG_10632[0]|TBMG_00630[0]|JTY_0637[0]|Rv0621[0]|Mb0637[0]|MRA_0630[0]|MT0649[0]|BCG_0667[0]	hypothetical protein|POSSIBLE MEMBRANE PROTEIN|Putative membrane protein|Possible membrane protein
BUGS0000000579064	-1.74621	-0.804229	1.74621	down	-1.23477	-0.30424	1.23477	down	2.02088	1.01498	2.02088	up	-1.97262	-0.98011	1.97262	down	1.76836	0.822414	1.76836	up	1.4142	0.499989	1.4142	up	3.52889	1.81921	3.52889	up	3.4883	1.80252	3.4883	up	Rv0622	Rv0622	POSSIBLE MEMBRANE PROTEIN	TBFG_10633, TBFG_00625	TBFG_10633[0]|TBMG_00631[0]|JTY_0638[0]|Rv0622[0]|Mb0638[0]|MRA_0631[0]|MT0650[0]|BCG_0668[0]	hypothetical protein|POSSIBLE MEMBRANE PROTEIN|Putative membrane protein|Putative uncharacterized protein|Possible membrane protein
BUGS0000000573977	2.21782	1.14914	2.21782	up	2.07395	1.05238	2.07395	up	2.45454	1.29546	2.45454	up	1.99943	0.999586	1.99943	up	2.01438	1.01034	2.01438	up	-1.06937	-0.0967588	1.06937	down	1.10674	0.146316	1.10674	up	1.00748	0.0107532	1.00748	up	Rv0623	Rv0623	Putative uncharacterized protein	TBFG_10634, TBFG_00626	TBFG_10634[0]|TBMG_00632[0]|JTY_0639[0]|Rv0623[0]|Mb0639[0]|MRA_0632[0]|MT0651[0]|BCG_0669[0]	hypothetical protein|antitoxin|Putative uncharacterized protein|Putative uncharacterized protein Mb0639|Putative uncharacterized protein BCG_0669
BUGS0000000574944	1.68152	0.749762	1.68152	up	2.01486	1.01068	2.01486	up	2.33902	1.22591	2.33902	up	1.60162	0.679531	1.60162	up	2.56359	1.35817	2.56359	up	1.19824	0.260915	1.19824	up	1.39102	0.476144	1.39102	up	1.60062	0.678635	1.60062	up	Rv0624	Rv0624	UPF0110 protein Rv0624/MT0652	TBFG_10635, TBFG_00627	TBFG_10635[0]|TBMG_00633[0]|JTY_0640[0]|Rv0624[0]|Mb0640[0]|MRA_0633[0]|MT0652[0]|BCG_0670[0]	hypothetical protein|toxin|UPF0110 protein Rv0624/MT0652|UPF0110 protein Mb0640|Putative uncharacterized protein|Putative uncharacterized protein BCG_0670
BUGS0000000637610	-1.2195	-0.286292	1.2195	down	1.01028	0.014761	1.01028	up	1.18658	0.246813	1.18658	up	-1.17851	-0.236959	1.17851	down	1.31049	0.390111	1.31049	up	1.23204	0.301053	1.23204	up	1.44704	0.533105	1.44704	up	1.54443	0.62707	1.54443	up	Rv0625c	Rv0625c	TVP38/TMEM64 family membrane protein Rv0625c/MT0653	TBFG_10636, TBFG_00628	TBFG_10636[0]|TBMG_00634[0]|JTY_0641[0]|Rv0625c[0]|Mb0641c[0]|MRA_0634[0]|MT0653[0]|BCG_0671c[0]	transmembrane protein|hypothetical protein|putative transmembrane protein|TVP38/TMEM64 family membrane protein Rv0625c/MT0653|TVP38/TMEM64 family membrane protein Mb0641c|Putative conserved transmembrane protein|Probable conserved transmembrane protein
BUGS0000000579056	1.03455	0.0489979	1.03455	up	1.08034	0.111482	1.08034	up	-1.09869	-0.135789	1.09869	down	-1.15531	-0.208275	1.15531	down	-1.51892	-0.603041	1.51892	down	1.04426	0.0624838	1.04426	up	-1.13665	-0.184787	1.13665	down	-1.31473	-0.394766	1.31473	down	Rv0626	Rv0626	Putative uncharacterized protein	TBFG_10637, TBFG_00629	TBFG_10637[0]|TBMG_00635[0]|JTY_0642[0]|Rv0626[0]|Mb0642[0]|MRA_0635[0]|MT0654[0]|MT0655[2]|BCG_0672[0]	hypothetical protein|antitoxin|Putative uncharacterized protein|Putative uncharacterized protein Mb0642|Putative uncharacterized protein BCG_0672
BUGS0000000575391	1.03626	0.0513844	1.03626	up	1.13623	0.184256	1.13623	up	1.11147	0.152466	1.11147	up	-1.06167	-0.0863409	1.06167	down	-1.04702	-0.066287	1.04702	down	1.09647	0.132872	1.09647	up	1.07258	0.101081	1.07258	up	1.014	0.0200539	1.014	up	Rv0627	Rv0627	Putative uncharacterized protein	TBFG_10638, TBFG_00630	TBFG_10638[0]|TBMG_00636[0]|JTY_0643[0]|Rv0627[0]|Mb0643[0]|MRA_0636[0]|MT0655[0]|BCG_0673[0]	hypothetical protein|toxin|Putative uncharacterized protein|Putative uncharacterized protein Mb0643|Putative uncharacterized protein BCG_0673
BUGS0000000577349	1.58378	0.663374	1.58378	up	1.62947	0.704402	1.62947	up	1.67305	0.742484	1.67305	up	1.7022	0.767403	1.7022	up	1.62643	0.701708	1.62643	up	1.02885	0.0410275	1.02885	up	1.05637	0.0791097	1.05637	up	-1.04659	-0.0656953	1.04659	down	Rv0628c	Rv0628c	Uncharacterized protein Rv0628c/MT0656	TBFG_10639, TBFG_00631	TBFG_10639[0]|TBMG_00637[0]|JTY_0644[0]|Rv0628c[0]|Mb0644c[0]|MRA_0637[0]|MT0656[0]|BCG_0674c[0]	hypothetical protein|Uncharacterized protein Rv0628c/MT0656|Uncharacterized protein Mb0644c|Putative uncharacterized protein|Putative uncharacterized protein BCG_0674c
BUGS0000000578014	1.43141	0.517442	1.43141	up	1.77216	0.825509	1.77216	up	1.86723	0.900903	1.86723	up	2.25683	1.1743	2.25683	up	3.56705	1.83473	3.56705	up	1.23805	0.308067	1.23805	up	1.30447	0.383461	1.30447	up	1.58056	0.660432	1.58056	up	Rv0629c	recD	PROBABLE EXONUCLEASE V (ALPHA CHAIN) RECD (EXODEOXYRIBONUCLEASE V ALPHA CHAIN) (EXODEOXYRIBONUCLEASE V POLYPEPTIDE)	TBFG_10640, TBFG_00632|recD	TBFG_10640[0]|TBMG_00638[0]|JTY_0645[0]|Rv0629c[0]|Mb0645c[0]|EBMYCG00000067374[0]|MT0657[0]|BCG_0675c[0]	exonuclease V alpha subunit recD|exonuclease subunit V alpha recD|putative exonuclease V alpha chain|PROBABLE EXONUCLEASE V (ALPHA CHAIN) RECD (EXODEOXYRIBONUCLEASE V ALPHA CHAIN) (EXODEOXYRIBONUCLEASE V POLYPEPTIDE)|Putative exonuclease V alpha chain|Exodeoxyribonuclease V, alpha subunit|Probable exonuclease V (Alpha chain) recD
BUGS0000000634921	-4.88339	-2.28788	4.88339	down	-3.37173	-1.75349	3.37173	down	-2.81592	-1.49361	2.81592	down	-5.16366	-2.36839	5.16366	down	-2.52547	-1.33655	2.52547	down	1.44833	0.534394	1.44833	up	1.73421	0.794278	1.73421	up	2.04464	1.03185	2.04464	up	Rv0630c	recB	Exodeoxyribonuclease V beta chain	TBFG_10641, TBFG_00633|recBa|recB	TBFG_10641[0]|TBMG_00639[0]|JTY_0647[0]|Rv0630c[0]|Mb0647c[0]|EBMYCG00000067950[0]|MT0658[0]|BCG_0677c[0]	exonuclease V beta subunit recB|exonuclease subunit V beta recB|putative exonuclease V subunit beta|Exodeoxyribonuclease V beta chain|PROBABLE EXONUCLEASE V (BETA CHAIN) RECBA [FIRST PART] (EXODEOXYRIBONUCLEASE V BETA CHAIN)(EXODEOXYRIBONUCLEASE V POLYPEPTIDE)|Exodeoxyribonuclease V subunit beta|Probable exonuclease V (Beta chain) recBa [first part]
BUGS0000000636666	-2.23619	-1.16104	2.23619	down	-1.37502	-0.459454	1.37502	down	1.3051	0.384161	1.3051	up	-2.30112	-1.20234	2.30112	down	1.21397	0.279727	1.21397	up	1.6263	0.701591	1.6263	up	2.91846	1.54521	2.91846	up	2.79348	1.48206	2.79348	up	Rv0631c	recC	Exodeoxyribonuclease V gamma chain	TBFG_10642, TBFG_00634|recC	TBFG_10642[0]|TBMG_00640[0]|JTY_0648[0]|Rv0631c[0]|Mb0648c[0]|EBMYCG00000067455[0]|MT0659[0]|BCG_0678c[0]	exonuclease V gamma subunit recC|exonuclease subunit V gamma recC|putative exonuclease V gamma chain|Exodeoxyribonuclease V gamma chain|PROBABLE EXONUCLEASE V (GAMMA CHAIN) RECC (EXODEOXYRIBONUCLEASE V GAMMA CHAIN)(EXODEOXYRIBONUCLEASE V POLYPEPTIDE)|Exodeoxyribonuclease V subunit gamma|PRobable exonuclease V (Gamma chain) recC
BUGS0000000575901	-1.61749	-0.693759	1.61749	down	-1.50074	-0.585676	1.50074	down	-1.62415	-0.699684	1.62415	down	-1.42297	-0.508902	1.42297	down	-1.63715	-0.711185	1.63715	down	1.0778	0.108084	1.0778	up	-1.00411	-0.00592422	1.00411	down	-1.15052	-0.202284	1.15052	down	Rv0632c	echA3	Enoyl-CoA hydratase/isomerase family protein	TBFG_10643, TBFG_00635|echA3	TBFG_10643[0]|TBMG_00641[0]|JTY_0649[0]|Rv0632c[0]|Mb0649c[0]|EBMYCG00000065685[0]|MT0660[0]|BCG_0679c[0]	enoyl-CoA hydratase|enoyl-CoA hydratase echA3|Enoyl-CoA hydratase/isomerase family protein|PROBABLE ENOYL-COA HYDRATASE ECHA3 (ENOYL HYDRASE) (UNSATURATED ACYL-COA HYDRATASE) (CROTONASE)|Enoyl-CoA hydratase EchA3|Probable enoyl-CoA hydratase echA3
BUGS0000000572321	-1.01901	-0.0271645	1.01901	down	-1.07068	-0.0985222	1.07068	down	-1.02074	-0.0296092	1.02074	down	-1.14991	-0.201521	1.14991	down	-1.13721	-0.185502	1.13721	down	-1.05071	-0.0713577	1.05071	down	-1.0017	-0.00244474	1.0017	down	1.01117	0.0160193	1.01117	up	Rv0633c	Rv0633c	POSSIBLE EXPORTED PROTEIN	TBFG_10644, TBFG_00636	TBFG_10644[0]|TBMG_00642[0]|JTY_0650[0]|Rv0633c[0]|Mb0650c[0]|MRA_0642[0]|MT0661[0]|BCG_0680c[0]	hypothetical protein|POSSIBLE EXPORTED PROTEIN|Putative exported protein|Putative uncharacterized protein|Possible exported protein
BUGS0000000633799	-2.75973	-1.46453	2.75973	down	-2.99225	-1.58123	2.99225	down	-2.95296	-1.56216	2.95296	down	-2.61961	-1.38935	2.61961	down	-2.86332	-1.51769	2.86332	down	-1.08426	-0.116706	1.08426	down	-1.07002	-0.0976334	1.07002	down	-1.09303	-0.128337	1.09303	down	Rv0634.1	Rv0634.1	Putative uncharacterized protein	TBFG_10646, TBFG_00638	TBFG_10646[0]|TBMG_00644[0]|JTY_0652[0]|Rv0634.1[0]|Mb0652[0]|MRA_0644[0]|MT0662.1[0]|BCG_0682[0]	hypothetical protein|Putative uncharacterized protein|Putative uncharacterized protein Mb0652|Putative uncharacterized protein BCG_0682
BUGS0000000574755	-1.54493	-0.627542	1.54493	down	-1.6595	-0.730752	1.6595	down	-1.67978	-0.74827	1.67978	down	-1.6454	-0.718438	1.6454	down	-1.77488	-0.82772	1.77488	down	-1.07416	-0.103211	1.07416	down	-1.08728	-0.120729	1.08728	down	-1.07869	-0.109282	1.07869	down	Rv0634B	rpmG2	50S ribosomal protein L33 2	rpmG, TBFG_00639|rpmG2|rpmG1	TBFG_10647[0]|TBMG_00645[0]|JTY_0653[0]|Rv0634B[0]|Mb0653[0]|EBMYCG00000067297[0]|MT0663[0]|BCG_0683[0]	50S ribosomal protein L33|50S ribosomal protein L33 rpmG2|50S ribosomal protein L33 2|50S ribosomal protein L33 1
BUGS0000000572987	-1.78155	-0.83313	1.78155	down	-1.6338	-0.708231	1.6338	down	-1.74969	-0.807102	1.74969	down	-1.4721	-0.557876	1.4721	down	-1.42147	-0.507386	1.42147	down	1.09043	0.124898	1.09043	up	1.01821	0.0260282	1.01821	up	1.03562	0.0504899	1.03562	up	Rv0634c	Rv0634c	Metallo-beta-lactamase superfamily protein	TBFG_10645, TBFG_00637	TBFG_10645[0]|TBMG_00643[0]|JTY_0651[0]|Rv0634c[0]|Mb0651c[0]|MRA_0643[0]|MT0662[0]|BCG_0681c[0]	glyoxalase II|putative glyoxalase II|Metallo-beta-lactamase superfamily protein|POSSIBLE GLYOXALASE II (HYDROXYACYLGLUTATHIONE HYDROLASE) (GLX II)|Putative glyoxalase II|Possible glyoxalase II
BUGS0000000634900	-1.518	-0.602171	1.518	down	-1.45594	-0.541949	1.45594	down	-1.65064	-0.723024	1.65064	down	-1.43118	-0.517203	1.43118	down	-1.8196	-0.863625	1.8196	down	1.04263	0.0602217	1.04263	up	-1.08738	-0.120853	1.08738	down	-1.2714	-0.346421	1.2714	down	Rv0635	Rv0635	UPF0336 protein Rv0635/MT0664	TBFG_10648, TBFG_00640	TBFG_10648[0]|TBMG_00646[0]|JTY_0654[0]|Rv0635[0]|Mb0654[0]|MRA_0646[0]|MT0664[0]|BCG_0684[0]	(3R)-hydroxyacyl-ACP dehydratase subunit HadA|hypothetical protein|UPF0336 protein Rv0635/MT0664|UPF0336 protein Mb0654|Putative uncharacterized protein|Putative uncharacterized protein BCG_0684
BUGS0000000571455	-2.03676	-1.02628	2.03676	down	-1.99658	-0.997534	1.99658	down	-2.18151	-1.12533	2.18151	down	-1.72723	-0.788461	1.72723	down	-1.94204	-0.95757	1.94204	down	1.02012	0.0287442	1.02012	up	-1.07107	-0.0990477	1.07107	down	-1.12436	-0.169109	1.12436	down	Rv0636	Rv0636	MaoC family protein	TBFG_10649, TBFG_00641	TBFG_10649[0]|TBMG_00647[0]|JTY_0655[0]|Rv0636[0]|Mb0655[0]|MRA_0647[0]|MT0665[0]|BCG_0685[0]	(3R)-hydroxyacyl-ACP dehydratase subunit HadB|hypothetical protein|MaoC family protein|Putative uncharacterized protein Mb0655|Putative uncharacterized protein|Putative uncharacterized protein BCG_0685
BUGS0000000634676	-2.09892	-1.06965	2.09892	down	-1.88229	-0.912491	1.88229	down	-2.12026	-1.08424	2.12026	down	-1.69551	-0.761718	1.69551	down	-2.09572	-1.06744	2.09572	down	1.11509	0.157158	1.11509	up	-1.01016	-0.0145907	1.01016	down	-1.23604	-0.305727	1.23604	down	Rv0637	Rv0637	UPF0336 protein Rv0637/MT0666	TBFG_10650, TBFG_00642	TBFG_10650[0]|TBMG_00648[0]|JTY_0656[0]|Rv0637[0]|Mb0656[0]|MRA_0648[0]|MT0666[0]|BCG_0686[0]	(3R)-hydroxyacyl-ACP dehydratase subunit HadC|hypothetical protein|UPF0336 protein Rv0637/MT0666|UPF0336 protein Mb0656|Putative uncharacterized protein|Putative uncharacterized protein BCG_0686
BUGS0000000573582	1.30242	0.381199	1.30242	up	1.20737	0.271871	1.20737	up	1.0568	0.0796986	1.0568	up	1.68388	0.751786	1.68388	up	1.13671	0.18486	1.13671	up	-1.07873	-0.109328	1.07873	down	-1.23243	-0.3015	1.23243	down	-1.48136	-0.566926	1.48136	down	Rv0638	secE	Probable preprotein translocase subunit secE	secE, TBFG_00643|secE|secE1	TBFG_10651[0]|TBMG_00649[0]|JTY_0657[0]|Rv0638[0]|Mb0657[0]|EBMYCG00000067715[0]|BCG_0687[0]	preprotein translocase subunit SecE|preprotein translocase subunit secE1|Probable preprotein translocase subunit secE|Translocase|Probable preprotein translocase secE1
BUGS0000000577959	1.20665	0.271003	1.20665	up	1.0831	0.115168	1.0831	up	1.02347	0.0334725	1.02347	up	1.29407	0.371919	1.29407	up	1.01655	0.0236859	1.01655	up	-1.11407	-0.155835	1.11407	down	-1.17897	-0.23753	1.17897	down	-1.273	-0.348233	1.273	down	Rv0639	nusG	Transcription antitermination protein nusG	nusG, TBFG_00644|nusG	TBFG_10652[0]|TBMG_00650[0]|JTY_0658[0]|Rv0639[0]|Mb0658[0]|EBMYCG00000068435[0]|MT0668[0]|BCG_0688[0]	transcription antitermination protein NusG|transcription antitermination protein nusG|transcription antitermination protein|Transcription antitermination protein nusG
BUGS0000000574887	-1.38833	-0.473346	1.38833	down	-1.36404	-0.447882	1.36404	down	-1.39844	-0.483814	1.39844	down	-1.12076	-0.164482	1.12076	down	-1.28595	-0.362833	1.28595	down	1.01781	0.0254636	1.01781	up	-1.00728	-0.010468	1.00728	down	-1.14739	-0.198351	1.14739	down	Rv0640	rplK	50S ribosomal protein L11	rplK, TBFG_00645|rplK	TBFG_10653[0]|TBMG_00651[0]|JTY_0659[0]|Rv0640[0]|Mb0659[0]|EBMYCG00000066767[0]|MT0669[0]|BCG_0689[0]	50S ribosomal protein L11|50S ribosomal protein L11 rplK
BUGS0000000637839	-2.34672	-1.23065	2.34672	down	-2.594	-1.37518	2.594	down	-2.73279	-1.45038	2.73279	down	-1.97815	-0.984155	1.97815	down	-2.27117	-1.18343	2.27117	down	-1.10537	-0.144532	1.10537	down	-1.16452	-0.21973	1.16452	down	-1.14812	-0.199279	1.14812	down	Rv0641	rplA	50S ribosomal protein L1	rplA, TBFG_00646|rplA	TBFG_10654[0]|TBMG_00652[0]|JTY_0660[0]|Rv0641[0]|Mb0660[0]|EBMYCG00000064962[0]|MT0669.1[0]|BCG_0690[0]	50S ribosomal protein L1|50S ribosomal protein L1 rplA
[truncated: 3,202 more rows]

## Sheet: Table S2 Genesets
% of genome	0.196918	0.129799	0.114913	0.284202	0.140249	0	0.00052233	0.00185234	0.100287	0.104205	0.184121	0.113257	0.173856	0.00470097	0.182554	0.202435			Further subsets
Induced > 2 fold (N)	754	497	440	1074	530	0	2	7	384	399	705	428	657	18	699	765		N	125	85
Geneset Name	1i	2i	3i	4i	5i	6i	7i	8i	1r	2r	3r	4r	5r	6r	7r	8r		Geneset	9	10
	Rv0003	Rv0003	Rv0003	Rv0002	Rv0002		Rv2378c	Rv0244c	Rv0046c	Rv0047c	Rv0022c	Rv0046c	Rv0022c	Rv0341	Rv0022c	Rv0008c			Rv0032	Rv0032
[truncated: 1,072 more rows]

## Sheet: Table S3 Hypergeometric P
Table S3		= ns or Functionality factor <1				= P<0.05: Functionality factor >1					Table 1	Transcriptomic Profiles	MTB 0hr vs 48hr			bTB 0hr vs 48hr		MTB 48hr vs 48hr		bTB 48hr vs 48hr
[truncated: 105 more rows]

[truncated: 2 more sheets: Table S4 Samples and Cultures, Heatmaps]
